# Supplementary material for: 2-Amino-N,3-dimethyl­benzamide
Source: Acta Crystallogr Sect E Struct Rep Online. 2012 Nov 28;68(Pt 12):o3474. doi: 10.1107/S1600536812048027 (PMC3589047; doi:10.1107/S1600536812048027)
Supplement: Supplementary file 2 [file e-68-o3474-Isup2.hkl]

# 
# h,k,l, Fc-squared, Fo-squared, sigma(Fo-squared) and status flag 
# 
data_I
_shelx_title ' mx1709 in P1 New: P21' 
_shelx_refln_list_code          4 
_shelx_F_calc_maximum       59.68 
_exptl_crystal_F_000       176.00 
_reflns_d_resolution_high  0.7706 
 
loop_ 
 _symmetry_equiv_pos_as_xyz 
 'x, y, z' 
 '-x, y+1/2, -z' 
 
_cell_length_a     9.8330 
_cell_length_b     5.0110 
_cell_length_c     9.8410 
_cell_angle_alpha  90.000 
_cell_angle_beta  118.270 
_cell_angle_gamma  90.000 
 
_shelx_F_squared_multiplier     1.000 
 
loop_ 
 _refln_index_h 
 _refln_index_k 
 _refln_index_l 
 _refln_F_squared_calc 
 _refln_F_squared_meas 
 _refln_F_squared_sigma 
 _refln_observed_status 
   0  -6   0      138.21      144.89      2.31 o 
   1  -6   0        4.48        4.55      0.63 o 
   2  -6   0       14.18       13.48      0.76 o 
   3  -6   0        0.38        0.59      0.29 o 
   4  -6   0       10.20        9.38      0.89 o 
   1  -5   0      134.59      145.53      4.58 o 
   2  -5   0        7.22        7.98      1.85 o 
   3  -5   0       30.87       26.72      5.33 o 
   4  -5   0       50.88       50.40      5.16 o 
   5  -5   0       13.13       14.16      2.08 o 
   6  -5   0        4.55        4.04      0.73 o 
   7  -5   0        5.54        8.06      0.61 o 
   0  -4   0      168.28      177.94      3.68 o 
   1  -4   0        0.77        0.60      0.19 o 
   2  -4   0       43.94       48.36      1.28 o 
   3  -4   0       26.02       24.52      0.61 o 
   4  -4   0        0.85        1.31      0.21 o 
   5  -4   0       27.40       28.85      1.22 o 
   6  -4   0       10.61       10.00      1.71 o 
   7  -4   0       10.05       10.94      1.05 o 
   8  -4   0        1.73        2.41      0.37 o 
   1  -3   0        6.03        5.99      0.28 o 
   2  -3   0       14.84       14.85      0.31 o 
   3  -3   0       28.58       29.09      0.93 o 
   4  -3   0       87.49       87.88      1.80 o 
   5  -3   0       17.01       18.40      0.69 o 
   6  -3   0        0.15        0.28      0.13 o 
   7  -3   0       16.12       16.73      0.64 o 
   8  -3   0        2.92        3.57      0.33 o 
   9  -3   0        7.27        7.48      0.50 o 
   0  -2   0     1044.64     1103.71     23.23 o 
   1  -2   0      120.04      110.43      0.94 o 
   2  -2   0      195.24      193.78      2.17 o 
   3  -2   0      414.51      398.23      7.81 o 
   4  -2   0       50.52       60.35      1.65 o 
   5  -2   0       48.23       50.64      1.15 o 
   6  -2   0       21.31       19.82      0.32 o 
   7  -2   0       31.15       30.31      0.95 o 
   8  -2   0       31.85       32.08      1.80 o 
   9  -2   0        4.23        4.29      0.52 o 
  10  -2   0        3.15        4.28      0.68 o 
   3  -1   0      178.46      203.83      3.83 o 
   4  -1   0      135.06      139.98      7.15 o 
   5  -1   0       79.71       79.48      1.66 o 
   6  -1   0        5.84        6.86      0.34 o 
   7  -1   0       22.41       18.02      1.33 o 
   8  -1   0       16.01       18.45      0.56 o 
   9  -1   0       15.86       16.12      0.55 o 
  10  -1   0        1.99        2.74      0.51 o 
  11  -1   0        6.97        4.20      1.31 o 
   1   0   0        0.50        0.31      0.02 o 
   3   0   0      903.62      988.70     20.76 o 
   4   0   0      249.84      222.80      2.60 o 
   5   0   0      325.39      317.79      5.00 o 
   6   0   0      193.89      230.05      3.68 o 
   7   0   0       37.96       42.73      2.89 o 
   8   0   0       10.16        8.86      0.70 o 
   9   0   0        0.55        0.70      0.15 o 
  10   0   0       37.70       37.47      1.93 o 
  11   0   0        2.33        1.96      0.71 o 
   2   1   0     1082.90     1210.23     25.41 o 
   3   1   0      178.34      206.88      5.26 o 
   4   1   0      135.21      145.22      3.74 o 
   5   1   0       79.59       77.77      2.09 o 
   6   1   0        5.83        7.29      0.40 o 
   7   1   0       22.35       16.82      0.62 o 
   8   1   0       16.02       19.56      0.76 o 
   9   1   0       15.86       16.04      1.28 o 
  10   1   0        2.00        2.31      0.32 o 
  11   1   0        6.97        5.62      0.61 o 
   0   2   0     1044.21     1039.91     21.88 o 
   1   2   0      120.03      112.44      0.90 o 
   2   2   0      195.49      188.09      1.98 o 
   3   2   0      414.45      398.27      5.22 o 
   4   2   0       50.52       59.82      1.21 o 
   5   2   0       48.17       49.38      3.01 o 
   6   2   0       21.30       18.65      1.46 o 
   7   2   0       31.16       29.41      0.70 o 
   8   2   0       31.82       34.73      0.82 o 
   9   2   0        4.24        5.04      1.10 o 
  10   2   0        3.14        3.57      0.42 o 
   1   3   0        6.05        6.26      0.25 o 
   2   3   0       14.81       15.23      1.32 o 
   3   3   0       28.62       29.73      0.71 o 
   4   3   0       87.59       84.81      1.27 o 
   5   3   0       17.00       18.53      0.72 o 
   7   3   0       16.16       19.30      0.88 o 
   8   3   0        2.91        4.08      0.49 o 
   9   3   0        7.25        7.73      0.60 o 
   0   4   0      168.15      186.29      3.61 o 
   1   4   0        0.77        0.45      0.19 o 
   2   4   0       43.95       51.45      3.64 o 
   3   4   0       25.95       25.26      1.49 o 
   4   4   0        0.85        1.19      0.76 o 
   5   4   0       27.34       30.45      1.22 o 
   6   4   0       10.62       11.16      1.24 o 
   7   4   0       10.04       12.19      1.10 o 
   8   4   0        1.72        2.97      0.64 o 
   1   5   0      134.73      145.37      3.15 o 
   2   5   0        7.21        7.84      0.61 o 
   3   5   0       30.94       30.45      1.03 o 
   4   5   0       50.94       49.99      2.76 o 
   5   5   0       13.10       13.02      1.15 o 
   6   5   0        4.57        4.33      0.69 o 
   7   5   0        5.51        6.22      0.79 o 
   0   6   0      138.21      143.05      8.00 o 
   1   6   0        4.47        2.73      0.71 o 
   2   6   0       14.18       14.16      1.03 o 
   3   6   0        0.39        0.25      0.38 o 
   4   6   0       10.18        9.49      0.93 o 
  -4  -6   1        6.75        7.89      0.62 o 
  -3  -6   1        6.57        5.50      0.64 o 
  -2  -6   1       12.68       13.07      0.76 o 
  -1  -6   1       25.26       29.25      1.37 o 
   0  -6   1       46.55       45.58      2.00 o 
   1  -6   1       15.38       13.03      0.78 o 
   2  -6   1        9.90        9.97      0.68 o 
   3  -6   1        0.38        0.35      0.25 o 
  -7  -5   1       17.75       21.81      1.25 o 
  -6  -5   1        0.59        0.30      0.20 o 
  -5  -5   1       28.40       26.91      1.17 o 
  -4  -5   1       13.82       13.78      0.82 o 
  -3  -5   1       75.17       80.15      1.48 o 
  -2  -5   1      216.13      218.14      4.36 o 
  -1  -5   1       55.34       55.06      1.45 o 
   0  -5   1       51.27       52.94      3.23 o 
   1  -5   1        8.85        8.71      1.58 o 
   2  -5   1       37.53       34.27      0.87 o 
   3  -5   1        5.11        5.16      0.47 o 
   4  -5   1       29.86       28.64      1.24 o 
   5  -5   1       11.38       11.89      0.82 o 
   6  -5   1        2.20        1.77      0.48 o 
  -9  -4   1        3.99        3.90      0.33 o 
  -8  -4   1        7.04        8.81      0.60 o 
  -7  -4   1       29.34       29.36      1.24 o 
  -6  -4   1       41.58       39.66      0.89 o 
  -5  -4   1       64.92       65.40      1.62 o 
  -4  -4   1      140.99      133.73      5.87 o 
  -3  -4   1      207.49      208.56     13.60 o 
  -2  -4   1       92.71       90.96      2.43 o 
  -1  -4   1      141.08      139.32      2.18 o 
   0  -4   1        2.43        3.13      0.17 o 
   1  -4   1       99.64       96.61      3.28 o 
   2  -4   1       53.66       51.47      0.72 o 
   3  -4   1       37.77       32.14      4.86 o 
   4  -4   1        3.59        3.92      1.18 o 
   5  -4   1        0.75        0.96      0.23 o 
   6  -4   1        6.90        8.55      0.61 o 
   7  -4   1       21.00       23.70      1.34 o 
   8  -4   1        2.63        1.92      0.94 o 
 -10  -3   1       26.21       26.31      1.44 o 
  -9  -3   1        9.54        7.33      0.62 o 
  -8  -3   1        6.42        5.80      0.92 o 
  -7  -3   1       27.33       26.99      1.02 o 
  -6  -3   1      102.46      101.17      2.36 o 
  -5  -3   1       37.03       36.76      0.78 o 
  -4  -3   1      201.59      195.53      7.71 o 
  -3  -3   1       13.08       10.82      0.68 o 
  -2  -3   1      127.92      106.24      3.27 o 
  -1  -3   1        2.21        4.04      0.15 o 
   0  -3   1        2.95        2.79      0.14 o 
   1  -3   1       35.30       31.83      0.90 o 
   2  -3   1       23.31       21.05      0.45 o 
   3  -3   1       12.14       13.02      1.13 o 
   4  -3   1       10.05       10.23      0.39 o 
   5  -3   1       49.25       47.40      1.38 o 
   6  -3   1       10.90        9.61      0.57 o 
   7  -3   1        2.58        2.09      0.29 o 
   8  -3   1        6.26        6.40      0.89 o 
   9  -3   1        2.26        1.88      0.31 o 
 -11  -2   1        5.05        5.52      0.55 o 
 -10  -2   1        9.17        7.99      1.24 o 
  -9  -2   1       18.89       18.69      0.46 o 
  -8  -2   1        6.73        6.82      0.41 o 
  -7  -2   1       42.65       40.68      0.90 o 
  -6  -2   1       90.48       80.36      2.43 o 
  -5  -2   1      121.67      141.86      2.37 o 
  -4  -2   1      340.92      362.06      4.48 o 
  -3  -2   1      214.95      217.24      1.77 o 
  -2  -2   1      164.42      166.47      1.95 o 
  -1  -2   1      123.13      136.62      1.28 o 
   0  -2   1        0.71        1.73      0.18 o 
   1  -2   1       32.21       32.02      0.84 o 
   2  -2   1      510.10      520.13      4.39 o 
   3  -2   1       22.24       26.53      0.83 o 
   4  -2   1      135.84      136.80      3.00 o 
   5  -2   1       24.52       27.38      0.77 o 
   6  -2   1       16.51       17.91      0.37 o 
   7  -2   1        5.16        3.95      0.37 o 
   8  -2   1       16.07       13.30      1.03 o 
   9  -2   1        1.24        1.94      0.39 o 
  10  -2   1        0.79        0.17      0.25 o 
 -11  -1   1        1.99        2.35      0.52 o 
 -10  -1   1        2.88        2.51      0.27 o 
  -9  -1   1       35.83       40.67      0.79 o 
  -8  -1   1       69.66       75.73      2.39 o 
  -7  -1   1       59.17       55.32      2.74 o 
  -6  -1   1       72.06       63.86      1.25 o 
  -5  -1   1       54.71       67.51      1.82 o 
  -4  -1   1      139.00      149.33      1.71 o 
  -3  -1   1      865.71      946.88     10.45 o 
   0  -1   1       48.81       44.03      2.51 o 
   1  -1   1      658.59      655.62      6.61 o 
   2  -1   1      105.31       88.95      1.23 o 
   3  -1   1       46.80       53.19      0.81 o 
   4  -1   1      249.03      253.23      6.52 o 
   5  -1   1        3.62        4.97      0.33 o 
   6  -1   1       11.83       13.00      0.85 o 
   7  -1   1       19.16       20.52      2.38 o 
   8  -1   1        8.79        8.53      0.48 o 
   9  -1   1       14.41       11.50      0.77 o 
  10  -1   1        2.18        1.72      0.58 o 
 -11   0   1        9.20       10.85      1.87 o 
 -10   0   1        0.04        0.33      0.16 o 
  -9   0   1        0.83        1.23      0.24 o 
  -8   0   1       34.33       33.67      0.67 o 
  -7   0   1       16.46       18.28      1.41 o 
  -6   0   1      409.01      429.37     12.87 o 
  -5   0   1        7.00        5.12      0.50 o 
  -4   0   1       62.16       59.73      1.49 o 
  -3   0   1      928.82      832.70     11.95 o 
   1   0   1       74.12       69.80      0.87 o 
   2   0   1      724.06      746.59      6.12 o 
   3   0   1      108.91      114.53      2.12 o 
   4   0   1        0.01        0.67      0.35 o 
   5   0   1       86.57       94.85      4.28 o 
   6   0   1       14.36       17.77      0.44 o 
   7   0   1        1.75        1.73      0.18 o 
   8   0   1        5.82        8.25      0.71 o 
   9   0   1        0.62        0.76      0.19 o 
  10   0   1       26.60       24.82      1.27 o 
 -11   1   1        1.99        2.17      0.41 o 
 -10   1   1        2.88        3.57      0.38 o 
  -9   1   1       35.77       40.20      3.21 o 
  -8   1   1       69.67       74.20      1.36 o 
  -7   1   1       59.18       55.53      2.56 o 
  -6   1   1       72.08       62.22      2.67 o 
  -5   1   1       54.78       66.94      2.05 o 
  -4   1   1      138.97      148.45      3.53 o 
  -3   1   1      866.03      962.39     78.39 o 
  -2   1   1     3561.53     3859.09     80.59 o 
  -1   1   1      940.70      959.84     20.13 o 
   0   1   1       48.78       44.10      0.44 o 
   1   1   1      658.64      621.73     45.60 o 
   2   1   1      105.42       88.59      2.73 o 
   3   1   1       46.65       54.52      2.01 o 
   4   1   1      248.96      254.28      8.45 o 
   5   1   1        3.62        4.83      0.89 o 
   6   1   1       11.87       13.64      0.50 o 
   7   1   1       19.14       19.92      0.67 o 
   8   1   1        8.81        7.30      0.55 o 
   9   1   1       14.39       12.31      0.88 o 
  10   1   1        2.16        2.13      0.36 o 
 -11   2   1        5.04        6.46      0.66 o 
 -10   2   1        9.16        8.63      0.85 o 
  -9   2   1       18.90       17.20      0.78 o 
  -8   2   1        6.72        6.99      0.45 o 
  -7   2   1       42.70       40.62      1.11 o 
  -6   2   1       90.51       77.03      1.21 o 
  -5   2   1      121.57      138.46      2.42 o 
  -4   2   1      341.23      353.89      6.24 o 
  -3   2   1      214.78      226.87      6.31 o 
  -2   2   1      164.63      161.24      1.49 o 
  -1   2   1      123.09      132.39      2.87 o 
   0   2   1        0.71        2.05      0.10 o 
   1   2   1       32.16       33.04      0.52 o 
   2   2   1      509.79      542.66     14.61 o 
   3   2   1       22.19       25.24      1.16 o 
   4   2   1      135.85      140.57      2.93 o 
   5   2   1       24.49       29.82      1.69 o 
   6   2   1       16.54       18.29      1.58 o 
   7   2   1        5.18        3.51      0.81 o 
   8   2   1       16.05       15.47      1.13 o 
   9   2   1        1.23        1.53      0.25 o 
  10   2   1        0.79        0.32      0.23 o 
 -10   3   1       26.23       29.20      2.28 o 
  -9   3   1        9.56        9.21      0.90 o 
  -8   3   1        6.44        8.50      0.98 o 
  -7   3   1       27.32       26.99      1.14 o 
  -6   3   1      102.58      102.23      2.23 o 
  -5   3   1       37.12       36.32      0.83 o 
  -4   3   1      201.69      190.49      3.85 o 
  -3   3   1       13.09       10.09      0.32 o 
  -2   3   1      128.05      112.10      3.52 o 
  -1   3   1        2.22        4.07      0.19 o 
   0   3   1        2.92        3.50      0.19 o 
   1   3   1       35.32       32.49      1.15 o 
   2   3   1       23.26       23.09      1.90 o 
   3   3   1       12.19       14.37      0.67 o 
   4   3   1       10.04       10.76      0.52 o 
   5   3   1       49.29       50.12      1.41 o 
   6   3   1       10.87       11.26      0.91 o 
   7   3   1        2.59        2.74      0.53 o 
   8   3   1        6.26        8.35      0.84 o 
   9   3   1        2.27        2.17      0.37 o 
  -9   4   1        4.00        5.17      0.50 o 
  -8   4   1        7.05        8.10      1.14 o 
  -7   4   1       29.39       28.08      1.68 o 
  -6   4   1       41.54       35.75      1.17 o 
  -5   4   1       65.04       64.34      6.28 o 
  -4   4   1      141.07      146.51      3.41 o 
  -3   4   1      207.44      199.30     11.41 o 
  -2   4   1       92.73       92.84      1.40 o 
  -1   4   1      140.92      144.79      4.57 o 
   0   4   1        2.42        3.68      0.21 o 
   1   4   1       99.66      100.55      1.46 o 
   2   4   1       53.57       55.51      0.86 o 
   3   4   1       37.78       33.71      2.04 o 
   4   4   1        3.57        4.18      0.51 o 
   5   4   1        0.75        1.82      0.41 o 
   6   4   1        6.90        8.10      0.74 o 
   7   4   1       20.99       24.72      1.96 o 
   8   4   1        2.64        1.46      0.39 o 
  -7   5   1       17.74       22.51      1.79 o 
  -6   5   1        0.59        0.49      0.35 o 
  -5   5   1       28.43       29.28      1.71 o 
  -4   5   1       13.80       11.70      0.86 o 
  -3   5   1       75.30       82.46      3.07 o 
  -2   5   1      216.10      216.36      4.11 o 
  -1   5   1       55.36       58.03      1.37 o 
   0   5   1       51.23       52.76      2.43 o 
   1   5   1        8.85        9.80      0.75 o 
   2   5   1       37.52       39.04      1.17 o 
   3   5   1        5.10        4.55      0.58 o 
   4   5   1       29.84       25.24      1.53 o 
   5   5   1       11.35       12.94      1.08 o 
   6   5   1        2.21        3.33      0.56 o 
  -4   6   1        6.76        5.72      0.45 o 
  -3   6   1        6.56        4.81      0.75 o 
  -2   6   1       12.71       10.02      1.76 o 
  -1   6   1       25.26       27.75      1.20 o 
   0   6   1       46.53       45.93      3.49 o 
   1   6   1       15.39       14.25      1.00 o 
   2   6   1        9.88        9.46      0.76 o 
   3   6   1        0.38        0.41      0.30 o 
  -4  -6   2       14.36       14.04      0.91 o 
  -3  -6   2        6.76        8.26      1.37 o 
  -2  -6   2        7.26        7.91      0.50 o 
  -1  -6   2       17.18       19.19      1.00 o 
   0  -6   2        4.23        6.47      0.69 o 
   1  -6   2        7.51       10.08      0.69 o 
   2  -6   2        0.17        0.16      0.22 o 
   3  -6   2        0.28        0.81      0.29 o 
  -7  -5   2       15.38       15.96      0.83 o 
  -6  -5   2        5.79        5.97      1.15 o 
  -5  -5   2       14.51       14.15      0.72 o 
  -4  -5   2       48.34       48.18      1.91 o 
  -3  -5   2        5.34        6.28      0.58 o 
  -2  -5   2       77.76       82.72      4.49 o 
  -1  -5   2       10.46        9.74      1.11 o 
   0  -5   2        5.85        5.92      0.53 o 
   1  -5   2        9.62        9.37      0.78 o 
   2  -5   2        4.37        4.78      0.93 o 
   3  -5   2       13.38       14.92      1.56 o 
   4  -5   2        2.84        2.07      0.43 o 
   5  -5   2        1.38        0.93      0.21 o 
   6  -5   2        1.73        2.63      0.36 o 
  -9  -4   2       50.36       44.62      4.06 o 
  -8  -4   2       16.44       16.76      0.98 o 
  -7  -4   2       88.21       85.25      3.81 o 
  -6  -4   2        3.35        2.77      0.79 o 
  -5  -4   2      169.31      173.85      3.82 o 
  -4  -4   2      107.24      108.02      1.71 o 
  -3  -4   2      126.79      136.41      2.19 o 
  -2  -4   2       13.87       16.07      0.50 o 
  -1  -4   2       47.45       41.00      1.72 o 
   0  -4   2       26.18       20.64      0.48 o 
   1  -4   2       20.75       19.97      0.58 o 
   2  -4   2       45.36       46.20      0.96 o 
   3  -4   2       17.96       13.93      0.74 o 
   4  -4   2       30.84       26.14      1.24 o 
   5  -4   2       20.81       21.50      1.04 o 
   6  -4   2        4.63        4.92      0.54 o 
   7  -4   2       10.60       11.15      0.70 o 
 -10  -3   2       12.71       16.19      1.18 o 
  -9  -3   2        5.47        6.71      0.44 o 
  -8  -3   2       13.83       13.00      0.63 o 
  -7  -3   2       16.45       19.21      1.27 o 
  -6  -3   2      341.74      332.69     12.57 o 
  -5  -3   2      271.88      268.21      3.65 o 
  -4  -3   2      114.57      114.19      2.82 o 
  -3  -3   2       37.33       35.94      1.01 o 
  -2  -3   2       48.71       52.22      0.67 o 
  -1  -3   2       19.17       22.57      0.69 o 
   0  -3   2      441.74      482.28      7.37 o 
   1  -3   2       37.02       45.28      2.28 o 
   2  -3   2       66.66       67.38      1.55 o 
   3  -3   2        6.30        6.77      0.36 o 
   4  -3   2       56.59       49.10      1.34 o 
   5  -3   2       12.46       10.37      0.84 o 
   6  -3   2       36.30       31.67      1.12 o 
   7  -3   2       14.39       13.93      0.99 o 
   8  -3   2        2.01        1.94      0.43 o 
 -11  -2   2        9.01        9.51      0.80 o 
 -10  -2   2       10.96       10.10      0.65 o 
  -9  -2   2       24.20       22.43      0.44 o 
  -8  -2   2       24.59       25.88      0.65 o 
  -7  -2   2       62.05       63.32      0.97 o 
  -6  -2   2       17.18       10.69      0.34 o 
  -5  -2   2      124.21      128.99      2.35 o 
  -4  -2   2      537.07      524.95      7.29 o 
  -3  -2   2      190.73      183.65      3.34 o 
  -2  -2   2       88.22       96.63      5.36 o 
  -1  -2   2      170.26      172.94      2.94 o 
   0  -2   2      167.99      165.71      4.54 o 
   1  -2   2      231.27      246.75      6.63 o 
   2  -2   2      247.30      276.64      6.09 o 
   3  -2   2       40.80       45.51      1.30 o 
   4  -2   2       16.54       14.12      0.69 o 
   5  -2   2       16.70       13.21      0.37 o 
   6  -2   2       46.42       40.44      2.36 o 
   7  -2   2       14.03       11.48      1.27 o 
   8  -2   2        4.51        4.01      0.52 o 
   9  -2   2       16.71       15.08      1.12 o 
 -11  -1   2        0.68        0.36      0.13 o 
 -10  -1   2       32.85       31.55      1.24 o 
  -9  -1   2        4.00        3.96      0.32 o 
  -8  -1   2      191.32      198.68      2.72 o 
  -7  -1   2       47.93       46.82      0.88 o 
  -6  -1   2       16.96       14.74      1.12 o 
  -5  -1   2      321.72      292.35     11.08 o 
  -4  -1   2       13.40        7.46      0.14 o 
  -3  -1   2       62.15       51.28      0.65 o 
  -2  -1   2        3.02        3.69      0.12 o 
  -1  -1   2      101.92      105.01      1.39 o 
   0  -1   2      287.92      268.67      5.64 o 
   1  -1   2      100.24       92.22      1.40 o 
   2  -1   2        9.16        8.31      0.17 o 
   3  -1   2      149.67      163.12      5.22 o 
   4  -1   2      102.79       98.12      1.61 o 
   5  -1   2       29.11       32.47      0.89 o 
   6  -1   2        3.35        2.26      0.32 o 
   7  -1   2       12.69       13.17      1.02 o 
   8  -1   2       32.29       34.51      2.91 o 
   9  -1   2       12.00       10.17      1.91 o 
  10  -1   2        0.82        0.21      0.35 o 
 -12   0   2        5.19        4.44      0.43 o 
 -11   0   2        0.87        1.10      0.46 o 
 -10   0   2        4.59        4.93      0.93 o 
  -9   0   2        7.41        7.65      0.57 o 
  -8   0   2        5.99        7.00      0.44 o 
  -7   0   2       31.13       34.96      0.69 o 
  -6   0   2       28.84       28.13      0.47 o 
  -5   0   2      385.13      437.18     13.51 o 
  -4   0   2      488.14      503.38     13.16 o 
  -3   0   2      417.79      414.98      7.39 o 
  -2   0   2      347.85      330.63      3.78 o 
  -1   0   2      239.03      237.41      3.67 o 
   0   0   2      632.53      640.31      6.42 o 
   1   0   2       95.20       86.53      1.27 o 
   2   0   2      281.83      286.76      2.50 o 
   3   0   2      204.43      200.85      4.64 o 
   4   0   2       23.98       27.10      1.58 o 
   5   0   2       78.90       89.05      3.99 o 
   6   0   2        3.75        4.35      0.50 o 
   7   0   2        0.64        1.25      0.31 o 
   8   0   2        5.70        7.67      0.70 o 
   9   0   2        0.22        0.51      0.19 o 
  10   0   2        8.92        7.57      1.42 o 
 -11   1   2        0.68        0.49      0.16 o 
 -10   1   2       32.83       32.81      1.32 o 
  -9   1   2        3.99        4.45      0.89 o 
  -8   1   2      191.31      198.88      4.09 o 
  -7   1   2       47.90       45.75      1.41 o 
  -6   1   2       16.98       14.79      0.38 o 
  -5   1   2      321.75      298.95      6.87 o 
  -4   1   2       13.41        7.47      0.76 o 
  -3   1   2       62.07       52.64      1.04 o 
  -2   1   2        3.00        3.49      0.19 o 
  -1   1   2      101.92      106.55      2.72 o 
   0   1   2      287.92      283.86      8.31 o 
   1   1   2      100.14       96.65      1.71 o 
   2   1   2        9.16        8.56      0.15 o 
   3   1   2      149.59      169.15      4.48 o 
   4   1   2      102.84       99.11      2.08 o 
   5   1   2       29.06       33.50      0.87 o 
   6   1   2        3.35        3.44      0.66 o 
   7   1   2       12.66       13.33      0.85 o 
   8   1   2       32.30       32.76      1.34 o 
   9   1   2       11.98        8.94      0.77 o 
  10   1   2        0.82        1.18      0.36 o 
 -11   2   2        9.00       11.86      0.99 o 
 -10   2   2       10.98        9.85      0.90 o 
  -9   2   2       24.22       26.53      0.96 o 
  -8   2   2       24.54       28.51      1.17 o 
  -7   2   2       62.02       63.51      4.48 o 
  -6   2   2       17.13       10.83      0.42 o 
  -5   2   2      123.96      133.03      6.22 o 
  -4   2   2      537.31      537.08      8.61 o 
  -3   2   2      190.48      176.17      2.27 o 
  -2   2   2       88.33       91.84      0.77 o 
  -1   2   2      170.33      174.42      7.61 o 
   0   2   2      168.02      166.79      3.64 o 
   1   2   2      231.24      261.42      3.35 o 
   2   2   2      247.25      263.24     11.99 o 
   3   2   2       40.72       44.45      2.83 o 
   4   2   2       16.52       17.60      0.57 o 
   5   2   2       16.62       14.66      1.90 o 
   6   2   2       46.38       44.38      1.00 o 
   7   2   2       14.03       11.79      1.11 o 
   8   2   2        4.51        4.85      0.47 o 
   9   2   2       16.72       16.16      1.21 o 
 -10   3   2       12.73       15.86      1.14 o 
  -9   3   2        5.45        8.39      0.78 o 
  -8   3   2       13.86       13.56      1.07 o 
  -7   3   2       16.43       17.17      1.17 o 
  -6   3   2      341.65      345.56     11.37 o 
  -5   3   2      271.69      257.88      8.43 o 
  -4   3   2      114.41      112.55      5.34 o 
  -3   3   2       37.35       36.61      0.99 o 
  -2   3   2       48.59       53.67      2.06 o 
  -1   3   2       19.17       24.19      0.51 o 
   0   3   2      441.74      498.56      7.49 o 
   1   3   2       37.06       43.86      1.90 o 
   2   3   2       66.71       72.70      2.27 o 
   3   3   2        6.29        6.66      0.42 o 
   4   3   2       56.51       52.73      1.65 o 
   5   3   2       12.48        9.36      0.84 o 
   6   3   2       36.27       33.61      0.85 o 
   7   3   2       14.42       15.19      0.79 o 
   8   3   2        2.02        2.07      0.51 o 
  -9   4   2       50.39       49.74      3.01 o 
  -8   4   2       16.41       14.60      1.22 o 
  -7   4   2       88.21       83.76      4.42 o 
  -6   4   2        3.33        2.66      0.35 o 
  -5   4   2      169.26      161.62      3.68 o 
  -4   4   2      107.20      102.79      4.17 o 
  -3   4   2      126.59      132.76      1.88 o 
  -2   4   2       13.89       16.27      0.44 o 
  -1   4   2       47.40       42.81      0.76 o 
   0   4   2       26.12       20.35      0.94 o 
   1   4   2       20.79       17.61      1.64 o 
   2   4   2       45.27       41.42      2.86 o 
   3   4   2       17.95       14.26      1.02 o 
   4   4   2       30.83       23.96      1.08 o 
   5   4   2       20.81       20.05      1.24 o 
   6   4   2        4.63        5.75      0.65 o 
   7   4   2       10.58       11.89      1.01 o 
  -7   5   2       15.37       15.05      1.11 o 
  -6   5   2        5.79        6.37      0.61 o 
  -5   5   2       14.48       12.99      2.74 o 
  -4   5   2       48.32       46.85      1.78 o 
  -3   5   2        5.35        4.63      0.62 o 
  -2   5   2       77.67       83.06      1.34 o 
  -1   5   2       10.51       10.12      0.77 o 
   0   5   2        5.85        5.27      0.48 o 
   1   5   2        9.58        9.82      1.10 o 
   2   5   2        4.38        5.44      0.64 o 
   3   5   2       13.39       15.79      1.08 o 
   4   5   2        2.86        2.80      0.41 o 
   5   5   2        1.38        2.11      0.51 o 
   6   5   2        1.73        0.85      0.29 o 
  -4   6   2       14.36       14.16      1.21 o 
  -3   6   2        6.80        5.77      0.83 o 
  -2   6   2        7.25        7.95      0.37 o 
  -1   6   2       17.20       17.08      0.80 o 
   0   6   2        4.21        4.44      0.73 o 
   1   6   2        7.50        7.30      1.00 o 
   2   6   2        0.17        0.58      0.25 o 
   3   6   2        0.28        1.09      0.34 o 
  -4  -6   3        6.74        7.45      0.79 o 
  -3  -6   3        2.02        3.00      0.33 o 
  -2  -6   3        7.50        7.79      0.62 o 
  -1  -6   3        2.04        3.01      0.56 o 
   0  -6   3       12.97       16.83      1.23 o 
   1  -6   3        6.72        6.47      1.94 o 
   2  -6   3        1.11        1.19      0.55 o 
  -8  -5   3       30.30       31.75      2.47 o 
  -7  -5   3       12.35       12.27      1.45 o 
  -6  -5   3        4.46        4.10      0.35 o 
  -5  -5   3       22.93       24.25      1.58 o 
  -4  -5   3       19.87       20.26      0.93 o 
  -3  -5   3        1.70        1.49      0.57 o 
  -2  -5   3        0.14        0.59      0.39 o 
  -1  -5   3       23.53       23.67      2.48 o 
   0  -5   3       43.13       40.26      0.95 o 
   1  -5   3        9.02        8.53      0.94 o 
   2  -5   3       62.64       60.57      2.40 o 
   3  -5   3        1.47        2.74      0.66 o 
   4  -5   3        3.26        2.20      0.43 o 
   5  -5   3        2.30        4.14      0.71 o 
  -9  -4   3       25.28       21.58      1.49 o 
  -8  -4   3       16.87       13.76      0.81 o 
  -7  -4   3      104.79      110.03      1.89 o 
  -6  -4   3        3.19        3.19      0.29 o 
  -5  -4   3        6.66        5.05      0.37 o 
  -4  -4   3       13.99       14.28      0.45 o 
  -3  -4   3        3.24        3.41      0.32 o 
  -2  -4   3       67.59       67.91      1.20 o 
  -1  -4   3        1.96        1.75      0.24 o 
   0  -4   3        5.12        6.85      0.52 o 
   1  -4   3       66.35       62.75      2.22 o 
   2  -4   3       43.42       40.57      1.11 o 
   3  -4   3       44.53       35.66      1.04 o 
   4  -4   3       18.36       16.26      1.38 o 
   5  -4   3       14.72       15.40      0.80 o 
   6  -4   3        0.81        1.05      0.33 o 
   7  -4   3       28.34       31.91      1.77 o 
 -11  -3   3       13.89       12.86      1.15 o 
 -10  -3   3        0.99        1.63      0.43 o 
  -9  -3   3        5.43        5.08      0.27 o 
  -8  -3   3       35.39       36.51      0.76 o 
  -7  -3   3       74.49       74.10      2.62 o 
  -6  -3   3      115.53      123.03      1.80 o 
  -5  -3   3      104.22       94.41      2.67 o 
  -4  -3   3        2.46        2.53      0.34 o 
  -3  -3   3       49.09       44.82      1.65 o 
  -2  -3   3       38.73       55.76      1.29 o 
  -1  -3   3       98.07       95.02      2.05 o 
   0  -3   3       84.08       98.55      3.44 o 
   1  -3   3       18.08       17.03      0.55 o 
   2  -3   3        9.34        9.35      0.53 o 
   3  -3   3       42.27       39.53      1.21 o 
   4  -3   3       46.50       42.10      1.30 o 
   5  -3   3       34.75       30.72      1.36 o 
   6  -3   3       17.04       18.28      1.26 o 
   7  -3   3        5.40        4.18      0.60 o 
   8  -3   3       15.31       18.75      1.58 o 
 -11  -2   3        1.15        0.94      0.20 o 
 -10  -2   3        6.45        6.44      0.35 o 
  -9  -2   3       37.44       37.78      0.90 o 
  -8  -2   3       59.35       60.22      1.55 o 
  -7  -2   3      211.60      207.08      3.18 o 
  -6  -2   3       83.55       90.06      2.03 o 
  -5  -2   3        5.67        5.54      0.31 o 
  -4  -2   3       64.29       68.42      0.94 o 
  -3  -2   3      272.88      272.86      3.40 o 
  -2  -2   3      223.34      231.14      7.04 o 
  -1  -2   3      337.27      347.41     10.13 o 
   0  -2   3       84.18       76.33      2.68 o 
   1  -2   3       46.42       42.77      1.20 o 
   2  -2   3       29.55       31.60      1.01 o 
   3  -2   3        8.97        9.88      0.54 o 
   4  -2   3       59.78       64.63      1.66 o 
   5  -2   3       13.86       15.32      0.72 o 
   6  -2   3       20.77       17.59      0.88 o 
   7  -2   3       22.39       21.93      1.44 o 
   8  -2   3       29.39       32.28      2.10 o 
 -12  -1   3        4.30        5.53      0.42 o 
 -11  -1   3       24.83       24.51      1.28 o 
 -10  -1   3       26.16       23.88      1.15 o 
  -9  -1   3       36.84       33.52      0.70 o 
  -8  -1   3       80.52       80.61      1.71 o 
  -7  -1   3       24.61       22.93      0.51 o 
  -6  -1   3      172.88      168.43      4.78 o 
  -5  -1   3      147.30      128.46      2.75 o 
  -4  -1   3       11.16       16.20      0.30 o 
  -3  -1   3      715.84      732.80     17.95 o 
  -2  -1   3      264.91      279.39      2.56 o 
  -1  -1   3       89.92       86.45      1.08 o 
   0  -1   3       26.98       24.95      0.59 o 
   1  -1   3       83.62       78.91      1.99 o 
   2  -1   3      217.42      207.44      6.37 o 
   3  -1   3       93.92       83.05      2.51 o 
   4  -1   3        1.06        1.99      0.58 o 
   5  -1   3       30.65       28.95      0.61 o 
   6  -1   3      101.26      108.65      3.57 o 
   7  -1   3       15.81       16.04      0.61 o 
   8  -1   3       74.01       81.80      9.98 o 
   9  -1   3        4.10        3.52      0.79 o 
 -12   0   3       27.89       30.46      2.29 o 
 -11   0   3        4.90        4.21      0.63 o 
 -10   0   3      179.62      185.64      2.65 o 
  -9   0   3       14.56       16.07      1.04 o 
  -8   0   3       14.14       13.90      0.83 o 
  -7   0   3       22.82       19.81      1.78 o 
  -6   0   3       89.87      100.58      3.25 o 
  -5   0   3        2.99        3.23      0.11 o 
  -4   0   3      585.60      575.06     36.95 o 
  -3   0   3      109.21      103.14      1.73 o 
  -2   0   3        3.21        3.74      0.14 o 
  -1   0   3       53.68       49.64      0.51 o 
   0   0   3      383.03      400.02      2.90 o 
   1   0   3       21.92       20.82      0.30 o 
   2   0   3        0.75        0.58      0.08 o 
   3   0   3       53.76       63.26      2.95 o 
   4   0   3        6.73        8.62      0.39 o 
   5   0   3        0.72        0.92      0.18 o 
   6   0   3      108.57      114.54      3.08 o 
   7   0   3        5.18        5.25      0.55 o 
   8   0   3        0.12        0.41      0.21 o 
   9   0   3        2.04        1.22      0.24 o 
 -12   1   3        4.31        5.14      0.53 o 
 -11   1   3       24.78       23.49      1.80 o 
 -10   1   3       26.19       25.91      0.93 o 
  -9   1   3       36.81       34.09      1.33 o 
  -8   1   3       80.61       76.42      4.06 o 
  -7   1   3       24.56       23.19      1.75 o 
  -6   1   3      172.97      177.16      2.33 o 
  -5   1   3      147.44      134.47      3.02 o 
  -4   1   3       11.19       16.20      0.66 o 
  -3   1   3      716.08      786.50      8.03 o 
  -2   1   3      264.79      270.38      7.14 o 
  -1   1   3       89.99       85.01      1.11 o 
   0   1   3       27.01       25.60      0.61 o 
   1   1   3       83.63       79.79      2.58 o 
   2   1   3      217.47      218.99      8.47 o 
   3   1   3       93.91       86.00      2.23 o 
   4   1   3        1.06        1.57      0.18 o 
   5   1   3       30.68       27.57      1.07 o 
   6   1   3      101.22      101.51      6.41 o 
   7   1   3       15.80       15.66      0.63 o 
   8   1   3       73.96       72.27      3.70 o 
   9   1   3        4.08        4.58      0.49 o 
 -11   2   3        1.14        1.52      0.36 o 
 -10   2   3        6.47        6.83      0.70 o 
  -9   2   3       37.49       38.43      1.19 o 
  -8   2   3       59.35       57.08      1.44 o 
  -7   2   3      211.76      202.74      3.99 o 
  -6   2   3       83.57       93.74      4.47 o 
  -5   2   3        5.66        5.79      0.37 o 
  -4   2   3       64.42       68.43      1.25 o 
  -3   2   3      272.95      258.10     13.70 o 
  -2   2   3      223.59      225.97      2.87 o 
  -1   2   3      337.29      362.90     10.40 o 
   0   2   3       84.16       77.51      1.89 o 
   1   2   3       46.51       42.95      0.58 o 
   2   2   3       29.61       32.38      2.75 o 
   3   2   3        8.94       12.07      1.04 o 
   4   2   3       59.85       64.86      1.16 o 
   5   2   3       13.83       15.58      0.62 o 
   6   2   3       20.78       17.76      0.83 o 
   7   2   3       22.43       21.69      1.17 o 
   8   2   3       29.38       28.24      1.57 o 
 -11   3   3       13.86       13.59      1.21 o 
 -10   3   3        0.99        1.19      0.35 o 
  -9   3   3        5.44        5.53      0.60 o 
  -8   3   3       35.30       37.31      1.63 o 
  -7   3   3       74.50       71.22      1.71 o 
  -6   3   3      115.41      114.81      5.82 o 
  -5   3   3      104.30       93.98      1.16 o 
  -4   3   3        2.45        3.15      0.27 o 
  -3   3   3       49.01       46.51      1.05 o 
  -2   3   3       38.77       53.58      2.60 o 
  -1   3   3       98.14       93.74      3.76 o 
   0   3   3       84.14      102.55      2.01 o 
   1   3   3       18.05       17.49      0.33 o 
   2   3   3        9.33        8.90      0.50 o 
   3   3   3       42.27       38.41      2.25 o 
   4   3   3       46.53       43.71      1.10 o 
   5   3   3       34.80       30.43      2.73 o 
   6   3   3       17.05       15.58      1.46 o 
   7   3   3        5.40        3.95      0.71 o 
   8   3   3       15.34       16.77      2.65 o 
  -9   4   3       25.25       23.98      1.61 o 
  -8   4   3       16.88       12.74      1.13 o 
  -7   4   3      104.80      101.11      7.08 o 
  -6   4   3        3.21        2.83      0.29 o 
  -5   4   3        6.65        5.55      0.36 o 
  -4   4   3       14.04       14.03      0.80 o 
  -3   4   3        3.23        3.22      0.20 o 
  -2   4   3       67.69       71.24      2.15 o 
  -1   4   3        1.94        1.87      0.22 o 
   0   4   3        5.14        7.91      1.37 o 
   1   4   3       66.39       62.02      3.13 o 
   2   4   3       43.46       41.40      1.53 o 
   3   4   3       44.55       38.67      1.48 o 
   4   4   3       18.42       15.27      0.81 o 
   5   4   3       14.77       12.88      1.09 o 
   6   4   3        0.81        0.32      0.26 o 
   7   4   3       28.38       26.61      2.08 o 
  -8   5   3       30.32       32.40      2.48 o 
  -7   5   3       12.37       12.41      0.98 o 
  -6   5   3        4.46        3.58      0.43 o 
  -5   5   3       22.94       23.78      1.14 o 
  -4   5   3       19.90       20.93      0.88 o 
  -3   5   3        1.71        1.89      0.24 o 
  -2   5   3        0.14        0.41      0.14 o 
  -1   5   3       23.52       22.91      0.53 o 
   0   5   3       43.10       42.71      0.78 o 
   1   5   3        9.04        7.50      0.74 o 
   2   5   3       62.66       62.02      3.35 o 
   3   5   3        1.48        2.85      0.49 o 
   4   5   3        3.25        2.89      0.56 o 
   5   5   3        2.31        2.14      0.42 o 
  -4   6   3        6.76        7.85      0.79 o 
  -3   6   3        2.03        1.62      0.21 o 
  -2   6   3        7.50        6.57      0.63 o 
  -1   6   3        2.05        2.15      0.41 o 
   0   6   3       12.98       15.75      1.13 o 
   1   6   3        6.74        6.26      0.70 o 
   2   6   3        1.10        1.48      0.38 o 
  -4  -6   4        7.46        8.77      0.63 o 
  -3  -6   4        4.13        3.92      0.36 o 
  -2  -6   4        2.99        3.18      0.36 o 
  -1  -6   4        7.98        7.98      0.62 o 
   0  -6   4        9.61        8.20      0.99 o 
  -8  -5   4        1.81        1.73      0.36 o 
  -7  -5   4       13.51       12.25      0.67 o 
  -6  -5   4        9.18        9.84      0.64 o 
  -5  -5   4        2.09        2.17      0.51 o 
  -4  -5   4        6.32        6.54      1.37 o 
  -3  -5   4       16.29       15.95      1.32 o 
  -2  -5   4        0.13        1.11      0.31 o 
  -1  -5   4       13.78       13.87      1.66 o 
   0  -5   4       21.65       21.30      0.98 o 
   1  -5   4       15.35       11.18      1.34 o 
   2  -5   4        8.12        8.35      0.58 o 
   3  -5   4       17.09       17.05      1.49 o 
   4  -5   4       12.01       10.61      1.13 o 
 -10  -4   4        2.55        1.71      0.51 o 
  -9  -4   4       15.53       15.80      1.15 o 
  -8  -4   4       12.05       11.03      1.84 o 
  -7  -4   4        7.12        6.89      0.45 o 
  -6  -4   4        4.46        4.33      0.39 o 
  -5  -4   4       18.71       17.99      0.61 o 
  -4  -4   4        1.72        1.09      0.19 o 
  -3  -4   4       17.99       16.41      1.71 o 
  -2  -4   4       14.57       12.15      0.44 o 
  -1  -4   4       16.51       17.26      0.63 o 
   0  -4   4       15.85       16.21      0.53 o 
   1  -4   4       10.26        9.14      1.13 o 
   2  -4   4       13.65       12.91      0.72 o 
   3  -4   4        1.08        1.57      0.29 o 
   4  -4   4       12.90       13.37      0.86 o 
   5  -4   4        3.53        2.20      0.45 o 
   6  -4   4        6.05        4.99      0.63 o 
 -11  -3   4        1.88        2.04      0.37 o 
 -10  -3   4        6.86        6.52      1.12 o 
  -9  -3   4       27.24       29.30      1.70 o 
  -8  -3   4        1.35        1.37      0.21 o 
  -7  -3   4       16.94       14.98      0.74 o 
  -6  -3   4        8.32        9.38      0.64 o 
  -5  -3   4       45.65       44.23      1.90 o 
  -4  -3   4       12.66       10.74      0.93 o 
  -3  -3   4       21.98       23.29      1.66 o 
  -2  -3   4       32.42       34.26      0.90 o 
  -1  -3   4       21.04       22.52      0.99 o 
   0  -3   4        1.75        2.01      0.34 o 
   1  -3   4       13.83       12.73      0.61 o 
   2  -3   4       25.26       27.20      0.97 o 
   3  -3   4       18.28       14.60      0.74 o 
   4  -3   4       44.13       43.28      1.71 o 
   5  -3   4       14.98       13.98      1.02 o 
   6  -3   4        1.25        1.24      0.32 o 
   7  -3   4        8.64        8.56      0.91 o 
 -11  -2   4        2.04        1.83      0.91 o 
 -10  -2   4       13.91       12.54      0.62 o 
  -9  -2   4       22.41       20.28      0.87 o 
  -8  -2   4       44.62       42.65      2.93 o 
  -7  -2   4       30.22       26.24      0.48 o 
  -6  -2   4        3.65        2.44      0.21 o 
  -5  -2   4       23.40       23.93      1.15 o 
  -4  -2   4        7.60        4.33      0.17 o 
  -3  -2   4      251.12      265.41      9.68 o 
  -2  -2   4        0.63        1.83      0.22 o 
  -1  -2   4       35.48       32.03      1.14 o 
   0  -2   4      133.28      129.11      5.90 o 
   1  -2   4       10.51       11.84      0.40 o 
   2  -2   4       76.71       73.91      2.96 o 
   3  -2   4       35.94       29.95      1.00 o 
   4  -2   4       16.08       19.04      0.80 o 
   5  -2   4       22.32       22.49      1.04 o 
   6  -2   4        1.60        1.59      0.37 o 
   7  -2   4       43.54       42.89      3.18 o 
   8  -2   4       18.15       18.18      1.57 o 
 -12  -1   4       47.01       52.31      3.77 o 
 -11  -1   4       40.18       39.15      3.31 o 
 -10  -1   4       54.65       52.91      1.08 o 
  -9  -1   4      188.83      185.03      9.16 o 
  -8  -1   4       41.73       41.93      1.34 o 
  -7  -1   4       86.50       90.40      3.85 o 
  -6  -1   4        2.85        1.80      0.16 o 
  -5  -1   4      235.92      251.03      6.84 o 
  -4  -1   4      135.98      137.10      2.61 o 
  -3  -1   4      126.60      138.91      1.26 o 
  -2  -1   4      307.16      319.48      2.72 o 
  -1  -1   4      149.39      146.69      3.93 o 
   0  -1   4      162.18      165.15      5.49 o 
   1  -1   4      117.03      112.76      3.13 o 
   2  -1   4       46.78       48.53      0.88 o 
   3  -1   4       37.06       38.08      0.89 o 
   4  -1   4       19.14       18.71      0.43 o 
   5  -1   4       65.33       66.44      1.74 o 
   6  -1   4       61.92       61.52      1.21 o 
   7  -1   4       14.26       12.86      0.66 o 
   8  -1   4       15.74       17.86      2.17 o 
 -12   0   4       54.38       57.76      3.41 o 
 -11   0   4      114.97      119.59      6.75 o 
 -10   0   4       37.98       41.62      3.62 o 
  -9   0   4       24.70       23.52      1.02 o 
  -8   0   4       22.50       22.95      0.38 o 
  -7   0   4        8.05        8.11      0.28 o 
  -6   0   4      282.63      285.19      9.04 o 
  -5   0   4       49.30       58.89      1.28 o 
  -4   0   4      193.25      193.15      8.31 o 
  -3   0   4      350.64      362.78      7.85 o 
  -2   0   4      220.68      228.48      3.93 o 
  -1   0   4      836.53      889.29      8.25 o 
   0   0   4     1221.78     1430.00     30.07 o 
   1   0   4      204.75      209.14     10.07 o 
   2   0   4       92.85      101.08      3.27 o 
   3   0   4        5.17        4.89      0.24 o 
   4   0   4      381.05      416.42      5.45 o 
   5   0   4       11.63       11.67      0.43 o 
   6   0   4      175.66      181.16      3.99 o 
   7   0   4        3.65        4.75      0.59 o 
   8   0   4        0.01        0.22      0.13 o 
 -12   1   4       47.04       46.97      3.43 o 
 -11   1   4       40.20       43.46      3.18 o 
 -10   1   4       54.73       55.04      1.48 o 
  -9   1   4      188.84      191.58      5.85 o 
  -8   1   4       41.72       43.80      0.63 o 
  -7   1   4       86.55       91.98      1.50 o 
  -6   1   4        2.86        2.46      0.24 o 
  -5   1   4      236.00      264.08      6.10 o 
  -4   1   4      135.80      130.29      2.69 o 
  -3   1   4      126.57      134.14      1.62 o 
  -2   1   4      307.09      328.44      3.43 o 
  -1   1   4      149.52      149.75      3.22 o 
   0   1   4      162.24      174.96      2.14 o 
   1   1   4      117.01      112.95      1.49 o 
   2   1   4       46.71       47.98      0.74 o 
   3   1   4       37.03       36.28      2.32 o 
   4   1   4       19.17       18.60      0.83 o 
   5   1   4       65.28       71.13      1.34 o 
   6   1   4       61.88       63.25      1.21 o 
   7   1   4       14.24       13.28      1.12 o 
   8   1   4       15.75       14.19      1.37 o 
 -11   2   4        2.04        2.32      0.49 o 
 -10   2   4       13.92       16.70      1.14 o 
  -9   2   4       22.43       20.30      1.71 o 
  -8   2   4       44.67       41.81      0.80 o 
  -7   2   4       30.18       24.87      1.45 o 
  -6   2   4        3.66        2.41      0.24 o 
  -5   2   4       23.46       24.35      0.80 o 
  -4   2   4        7.60        4.73      0.19 o 
  -3   2   4      251.10      265.13      6.08 o 
  -2   2   4        0.62        1.94      0.16 o 
  -1   2   4       35.42       33.90      1.24 o 
   0   2   4      133.25      132.85      1.74 o 
   1   2   4       10.53       11.90      0.70 o 
   2   2   4       76.81       76.67      1.34 o 
   3   2   4       35.87       34.77      2.38 o 
   4   2   4       16.09       17.66      0.70 o 
   5   2   4       22.30       22.86      0.94 o 
   6   2   4        1.61        1.22      0.46 o 
   7   2   4       43.55       44.53      2.69 o 
   8   2   4       18.12       18.08      1.62 o 
 -11   3   4        1.88        1.52      0.36 o 
 -10   3   4        6.86        7.00      0.76 o 
  -9   3   4       27.20       27.68      5.53 o 
  -8   3   4        1.34        1.30      0.28 o 
  -7   3   4       16.97       14.52      1.07 o 
  -6   3   4        8.29        8.01      0.27 o 
  -5   3   4       45.60       49.55      0.92 o 
  -4   3   4       12.65       10.74      0.33 o 
  -3   3   4       21.97       25.64      0.66 o 
  -2   3   4       32.39       32.87      1.00 o 
  -1   3   4       21.00       21.20      1.03 o 
   0   3   4        1.75        1.74      0.12 o 
   1   3   4       13.85       13.94      0.45 o 
   2   3   4       25.27       23.45      4.00 o 
   3   3   4       18.30       17.22      0.87 o 
   4   3   4       44.16       48.56      3.85 o 
   5   3   4       14.95       15.28      0.77 o 
   6   3   4        1.25        1.84      0.36 o 
   7   3   4        8.64       10.31      0.75 o 
 -10   4   4        2.55        1.84      0.40 o 
  -9   4   4       15.53       16.11      1.20 o 
  -8   4   4       12.07       11.46      1.98 o 
  -7   4   4        7.11        6.92      0.64 o 
  -6   4   4        4.46        3.80      0.43 o 
  -5   4   4       18.75       18.04      0.58 o 
  -4   4   4        1.72        1.20      0.24 o 
  -3   4   4       17.93       17.62      0.46 o 
  -2   4   4       14.59       13.29      0.93 o 
  -1   4   4       16.49       17.75      2.62 o 
   0   4   4       15.83       16.40      0.87 o 
   1   4   4       10.26       10.10      0.86 o 
   2   4   4       13.67       14.52      1.09 o 
   3   4   4        1.09        1.19      0.35 o 
   4   4   4       12.90       13.24      0.96 o 
   5   4   4        3.53        3.04      0.57 o 
   6   4   4        6.07        5.30      0.54 o 
  -8   5   4        1.81        1.42      0.33 o 
  -7   5   4       13.54       13.85      1.01 o 
  -6   5   4        9.15        9.07      0.72 o 
  -5   5   4        2.09        2.14      0.28 o 
  -4   5   4        6.29        6.53      0.42 o 
  -3   5   4       16.29       15.82      0.83 o 
  -2   5   4        0.13        0.47      0.18 o 
  -1   5   4       13.81       12.66      0.82 o 
   0   5   4       21.66       22.66      1.39 o 
   1   5   4       15.41       16.12      1.06 o 
   2   5   4        8.09        9.88      0.89 o 
   3   5   4       17.13       20.06      1.41 o 
   4   5   4       12.01       12.45      1.16 o 
  -4   6   4        7.47        9.38      0.88 o 
  -3   6   4        4.14        4.29      0.30 o 
  -2   6   4        2.99        2.39      0.34 o 
  -1   6   4        7.99        7.96      0.76 o 
   0   6   4        9.61        9.80      0.95 o 
  -8  -5   5       13.33       16.51      1.43 o 
  -7  -5   5       13.65       15.30      1.18 o 
  -6  -5   5       24.72       29.13      1.56 o 
  -5  -5   5       14.63       12.28      0.76 o 
  -4  -5   5        0.62        1.15      0.22 o 
  -3  -5   5       57.77       59.12      2.29 o 
  -2  -5   5       15.26       14.59      0.76 o 
  -1  -5   5       21.72       17.42      2.17 o 
   0  -5   5        1.76        1.70      0.56 o 
   1  -5   5        6.22        5.52      0.46 o 
   2  -5   5       34.34       32.46      1.51 o 
   3  -5   5       19.48       19.21      1.20 o 
 -10  -4   5        7.45        7.41      0.81 o 
  -9  -4   5       14.74       15.03      1.10 o 
  -8  -4   5       17.80       18.66      1.50 o 
  -7  -4   5        6.87        5.71      0.37 o 
  -6  -4   5        6.35        6.36      0.88 o 
  -5  -4   5       15.78       15.93      1.03 o 
  -4  -4   5       65.03       60.79      2.02 o 
  -3  -4   5        6.58        6.17      0.44 o 
  -2  -4   5       35.72       31.62      0.92 o 
  -1  -4   5       29.58       28.11      0.86 o 
   0  -4   5       12.54       12.47      1.13 o 
   1  -4   5       59.26       65.19      1.68 o 
   2  -4   5       25.36       24.37      1.10 o 
   3  -4   5       39.04       41.12      1.70 o 
   4  -4   5        1.52        2.09      0.45 o 
   5  -4   5        1.85        2.04      0.44 o 
 -11  -3   5        6.08        5.79      1.97 o 
 -10  -3   5       18.29       16.26      1.30 o 
  -9  -3   5        5.65        5.39      0.55 o 
  -8  -3   5       10.09       11.02      1.20 o 
  -7  -3   5        6.18        5.79      0.34 o 
  -6  -3   5       34.86       35.21      1.70 o 
  -5  -3   5        2.26        1.69      0.27 o 
  -4  -3   5        7.97        6.72      0.81 o 
  -3  -3   5       11.96        9.99      0.73 o 
  -2  -3   5       23.36       21.32      1.04 o 
  -1  -3   5       10.30       10.60      0.41 o 
   0  -3   5       37.11       38.45      1.17 o 
   1  -3   5       31.36       30.37      1.06 o 
   2  -3   5        7.80        9.09      0.85 o 
   3  -3   5        5.13        5.32      0.60 o 
   4  -3   5       17.88       17.55      1.27 o 
   5  -3   5       18.93       20.39      1.67 o 
   6  -3   5        3.64        4.98      0.82 o 
 -12  -2   5        6.76        4.88      0.40 o 
 -11  -2   5       16.91       15.63      0.88 o 
 -10  -2   5       10.60        9.14      0.74 o 
  -9  -2   5       19.77       17.06      0.79 o 
  -8  -2   5       13.18       11.94      0.54 o 
  -7  -2   5        9.16        5.91      0.38 o 
  -6  -2   5       27.92       25.25      0.81 o 
  -5  -2   5       76.78       74.98      3.50 o 
  -4  -2   5       26.32       24.38      0.73 o 
  -3  -2   5       59.85       57.73      1.21 o 
  -2  -2   5       36.30       32.61      0.67 o 
  -1  -2   5       78.53       83.80      2.07 o 
   0  -2   5       12.34       11.65      0.93 o 
   1  -2   5      136.79      139.44      2.61 o 
   2  -2   5      216.22      208.56      8.56 o 
   3  -2   5       63.52       60.53      2.19 o 
   4  -2   5       45.40       37.92      1.27 o 
   5  -2   5        0.76        0.85      0.42 o 
   6  -2   5       21.62       25.36      2.02 o 
   7  -2   5       13.64       15.06      1.36 o 
 -12  -1   5       10.66        8.86      0.69 o 
 -11  -1   5       10.92       10.39      0.90 o 
 -10  -1   5        2.16        1.65      0.20 o 
  -9  -1   5       11.14       10.38      0.71 o 
  -8  -1   5        1.24        1.98      0.45 o 
  -7  -1   5       68.59       72.52      1.49 o 
  -6  -1   5        0.90        0.70      0.17 o 
  -5  -1   5       33.56       36.72      1.84 o 
  -4  -1   5        3.14        3.64      0.29 o 
  -3  -1   5      215.13      256.57      7.08 o 
  -2  -1   5       85.39       99.63      5.11 o 
  -1  -1   5       77.88       82.34      3.78 o 
   0  -1   5       19.35       21.82      0.58 o 
   1  -1   5       24.45       20.62      1.64 o 
   2  -1   5      174.24      193.03      3.94 o 
   3  -1   5      173.71      159.25      3.53 o 
   4  -1   5      127.51      126.72      1.96 o 
   5  -1   5       13.39       13.70      0.70 o 
   6  -1   5       24.95       26.85      3.00 o 
   7  -1   5       28.50       31.19      2.07 o 
 -12   0   5        5.68        5.91      0.86 o 
 -11   0   5       78.45       80.78      4.25 o 
 -10   0   5        0.14        0.38      0.25 o 
  -9   0   5       12.41        9.92      1.01 o 
  -8   0   5        4.20        6.94      0.24 o 
  -7   0   5       11.36        9.74      0.68 o 
  -6   0   5       40.44       42.34      1.73 o 
  -5   0   5       55.85       62.23      2.90 o 
  -4   0   5      155.70      158.93      2.03 o 
  -3   0   5        2.01        2.45      0.40 o 
  -2   0   5      621.48      677.81      8.68 o 
  -1   0   5        1.73        2.55      0.17 o 
   0   0   5       46.25       47.85      0.71 o 
   1   0   5      116.46      101.93      2.91 o 
   2   0   5        7.28        6.24      0.36 o 
   3   0   5        0.54        0.48      0.24 o 
   4   0   5       46.58       47.34      0.87 o 
   5   0   5      146.84      149.47      3.30 o 
   6   0   5        1.31        1.68      0.23 o 
   7   0   5        2.42        1.43      0.17 o 
 -12   1   5       10.69       12.79      1.04 o 
 -11   1   5       10.94        9.53      0.88 o 
 -10   1   5        2.15        1.77      0.35 o 
  -9   1   5       11.18       11.66      0.84 o 
  -8   1   5        1.26        2.29      0.32 o 
  -7   1   5       68.58       74.65      1.37 o 
  -6   1   5        0.88        1.54      0.31 o 
  -5   1   5       33.61       31.94      0.69 o 
  -4   1   5        3.16        3.26      0.15 o 
  -3   1   5      215.30      242.49      6.28 o 
  -2   1   5       85.43      102.81      4.30 o 
  -1   1   5       78.00       80.38      2.06 o 
   0   1   5       19.26       20.46      0.39 o 
   1   1   5       24.40       20.15      0.81 o 
   2   1   5      174.28      183.47      3.09 o 
   3   1   5      173.51      158.91      7.87 o 
   4   1   5      127.56      129.17      2.01 o 
   5   1   5       13.39       13.65      1.82 o 
   6   1   5       24.98       27.84      1.42 o 
   7   1   5       28.50       28.43      1.47 o 
 -12   2   5        6.77        6.20      0.71 o 
 -11   2   5       16.92       17.67      1.43 o 
 -10   2   5       10.62        9.52      0.62 o 
  -9   2   5       19.73       16.64      0.62 o 
  -8   2   5       13.20       12.28      0.71 o 
  -7   2   5        9.18        6.75      0.39 o 
  -6   2   5       27.94       24.53      0.84 o 
  -5   2   5       76.76       75.99      4.83 o 
  -4   2   5       26.41       26.27      0.95 o 
  -3   2   5       59.80       57.05      4.64 o 
  -2   2   5       36.29       33.45      1.38 o 
  -1   2   5       78.44       78.14      1.72 o 
   0   2   5       12.34       12.11      0.98 o 
   1   2   5      136.59      140.30      1.63 o 
   2   2   5      216.13      212.27      5.93 o 
   3   2   5       63.47       62.31      1.77 o 
   4   2   5       45.40       43.97      1.20 o 
   5   2   5        0.75        0.97      0.20 o 
   6   2   5       21.59       25.47      1.63 o 
   7   2   5       13.65       13.66      1.00 o 
 -11   3   5        6.06        6.06      0.67 o 
 -10   3   5       18.28       18.42      1.38 o 
  -9   3   5        5.63        5.64      0.73 o 
  -8   3   5       10.07       11.10      1.04 o 
  -7   3   5        6.19        6.27      0.50 o 
  -6   3   5       34.94       32.74      1.27 o 
  -5   3   5        2.25        2.48      0.22 o 
  -4   3   5        7.98        6.59      0.41 o 
  -3   3   5       11.97        9.59      0.34 o 
  -2   3   5       23.36       21.63      1.81 o 
  -1   3   5       10.31        8.80      0.79 o 
   0   3   5       37.03       38.76      1.74 o 
   1   3   5       31.38       30.10      1.15 o 
   2   3   5        7.82        8.00      0.82 o 
   3   3   5        5.15        7.35      0.83 o 
   4   3   5       17.88       18.91      2.22 o 
   5   3   5       18.94       19.62      1.87 o 
   6   3   5        3.65        5.38      0.71 o 
 -10   4   5        7.45        7.71      0.79 o 
  -9   4   5       14.73       15.30      1.88 o 
  -8   4   5       17.78       19.47      2.65 o 
  -7   4   5        6.86        7.81      2.13 o 
  -6   4   5        6.33        5.11      0.73 o 
  -5   4   5       15.79       16.77      1.31 o 
  -4   4   5       65.00       63.88      1.52 o 
  -3   4   5        6.56        6.37      0.39 o 
  -2   4   5       35.67       34.03      0.88 o 
  -1   4   5       29.53       27.47      1.90 o 
   0   4   5       12.55       11.55      0.88 o 
   1   4   5       59.22       63.27      1.68 o 
   2   4   5       25.32       27.34      1.63 o 
   3   4   5       39.01       35.84      2.08 o 
   4   4   5        1.54        2.65      0.58 o 
   5   4   5        1.85        3.01      0.48 o 
  -8   5   5       13.34       14.36      1.26 o 
  -7   5   5       13.66       14.57      1.25 o 
  -6   5   5       24.71       26.45      1.74 o 
  -5   5   5       14.64       12.91      0.75 o 
  -4   5   5        0.63        0.90      0.29 o 
  -3   5   5       57.82       53.06      2.00 o 
  -2   5   5       15.22       14.16      1.11 o 
  -1   5   5       21.73       19.22      1.22 o 
   0   5   5        1.75        2.17      0.39 o 
   1   5   5        6.20        7.40      0.70 o 
   2   5   5       34.33       35.72      2.24 o 
   3   5   5       19.46       20.61      1.71 o 
  -7  -5   6        0.03        0.23      0.24 o 
  -6  -5   6        8.86        8.27      1.00 o 
  -5  -5   6        3.57        2.91      0.31 o 
  -4  -5   6       41.79       37.06      2.00 o 
  -3  -5   6       18.80       18.84      1.10 o 
  -2  -5   6       13.54       14.91      0.91 o 
  -1  -5   6       16.03       16.85      1.58 o 
   0  -5   6        1.84        2.87      0.42 o 
   1  -5   6        1.82        2.28      0.64 o 
   2  -5   6       10.83       11.21      0.82 o 
  -9  -4   6       11.99       13.29      1.00 o 
  -8  -4   6        5.75        4.17      0.56 o 
  -7  -4   6       13.81       16.60      1.12 o 
  -6  -4   6       34.44       33.53      2.42 o 
  -5  -4   6       35.90       31.66      1.30 o 
  -4  -4   6       11.66        8.15      0.67 o 
  -3  -4   6       58.28       56.31      1.42 o 
  -2  -4   6       37.40       41.10      1.03 o 
  -1  -4   6       54.36       54.64      1.12 o 
   0  -4   6        7.75       13.02      3.72 o 
   1  -4   6       63.79       66.50      6.10 o 
   2  -4   6        7.00        5.96      1.75 o 
   3  -4   6        5.99        5.75      0.89 o 
   4  -4   6        4.01        4.60      0.57 o 
 -10  -3   6        7.29        7.11      0.59 o 
  -9  -3   6        3.86        4.87      0.48 o 
  -8  -3   6        2.69        2.50      0.40 o 
  -7  -3   6       43.32       42.53      1.56 o 
  -6  -3   6        5.82        5.97      1.24 o 
  -5  -3   6       81.59       77.58      1.96 o 
  -4  -3   6       19.32       19.80      1.01 o 
  -3  -3   6       38.00       36.47      0.85 o 
  -2  -3   6       33.00       32.72      1.14 o 
  -1  -3   6      287.18      300.20      5.84 o 
   0  -3   6      150.10      155.79      3.36 o 
   1  -3   6      185.25      202.65      6.35 o 
   2  -3   6       19.55       18.58      0.88 o 
   3  -3   6        1.24        1.87      0.38 o 
   4  -3   6       32.82       32.87      2.52 o 
   5  -3   6       12.32       11.58      0.97 o 
 -12  -2   6        3.34        4.36      0.47 o 
 -10  -2   6        7.28        8.35      0.67 o 
  -9  -2   6       24.10       23.05      0.76 o 
  -8  -2   6       10.45       10.85      0.78 o 
  -7  -2   6        2.53        1.67      0.24 o 
  -6  -2   6        3.84        4.28      0.44 o 
  -5  -2   6       87.91       88.38      2.45 o 
  -4  -2   6       69.88       74.48      1.44 o 
  -3  -2   6       47.59       44.25      2.75 o 
  -2  -2   6       82.93       87.51      2.01 o 
  -1  -2   6       28.29       26.83      1.06 o 
   0  -2   6      370.53      415.30      5.50 o 
   1  -2   6      114.53      105.90      5.32 o 
   2  -2   6      166.07      177.79      8.86 o 
   3  -2   6       27.98       25.72      0.72 o 
   4  -2   6        3.09        2.12      0.37 o 
   5  -2   6       40.93       39.93      2.98 o 
   6  -2   6        1.76        2.84      0.49 o 
 -12  -1   6        1.83        1.65      0.38 o 
 -11  -1   6        5.93        5.59      0.59 o 
 -10  -1   6        5.98        5.57      0.61 o 
  -9  -1   6        7.34        8.27      0.57 o 
  -8  -1   6       57.23       50.11      1.14 o 
  -7  -1   6       46.04       47.03      1.24 o 
  -6  -1   6        0.58        1.39      0.13 o 
  -5  -1   6       37.60       34.12      0.60 o 
  -4  -1   6       61.68       57.20      1.06 o 
  -3  -1   6        4.33        4.35      0.42 o 
  -2  -1   6        2.17        1.95      0.29 o 
  -1  -1   6       38.66       43.37      2.07 o 
   0  -1   6        5.26        6.05      0.58 o 
   1  -1   6       13.53       13.10      0.39 o 
   2  -1   6       33.92       34.09      1.28 o 
   3  -1   6       48.29       41.62      4.32 o 
   4  -1   6        9.10        8.56      0.67 o 
   5  -1   6       10.62        9.83      0.56 o 
   6  -1   6        0.21        0.16      0.28 o 
 -12   0   6        0.30        1.15      0.37 o 
 -11   0   6        2.68        2.34      0.35 o 
 -10   0   6        0.61        1.05      0.40 o 
  -9   0   6       20.14       20.28      1.17 o 
  -8   0   6       41.08       32.31      1.30 o 
  -7   0   6       26.86       25.56      3.29 o 
  -6   0   6      105.15      128.91      5.10 o 
  -5   0   6      116.27      129.37      2.16 o 
  -4   0   6        5.99        6.89      0.36 o 
  -3   0   6      108.16      102.61      2.84 o 
  -2   0   6       12.85       15.96      0.71 o 
  -1   0   6        3.31        2.62      0.18 o 
   0   0   6      153.66      163.62      3.36 o 
   1   0   6       21.39       20.27      0.92 o 
   2   0   6       32.61       30.92      0.79 o 
   3   0   6      118.77      113.86      2.07 o 
   4   0   6        2.87        3.49      0.40 o 
   5   0   6       42.09       42.05      1.66 o 
   6   0   6        0.04        0.43      0.34 o 
   7   0   6        1.18        0.86      0.48 o 
 -12   1   6        1.83        1.26      0.30 o 
 -11   1   6        5.93        6.63      0.65 o 
 -10   1   6        5.98        6.52      1.24 o 
  -9   1   6        7.32        7.66      1.33 o 
  -8   1   6       57.20       55.55      2.41 o 
  -7   1   6       46.08       58.66      3.58 o 
  -6   1   6        0.59        1.63      0.48 o 
  -5   1   6       37.62       31.65      0.80 o 
  -4   1   6       61.73       56.84      1.10 o 
  -3   1   6        4.32        5.11      0.75 o 
  -2   1   6        2.18        2.38      0.14 o 
  -1   1   6       38.71       42.29      1.12 o 
   0   1   6        5.26        5.51      0.54 o 
   1   1   6       13.48       11.75      0.86 o 
   2   1   6       33.94       34.54      1.81 o 
   3   1   6       48.27       48.75      1.44 o 
   4   1   6        9.15       10.60      1.07 o 
   5   1   6       10.60       10.37      0.76 o 
   6   1   6        0.21        0.62      0.18 o 
 -12   2   6        3.34        3.59      0.44 o 
 -11   2   6        2.79        3.48      0.40 o 
 -10   2   6        7.27        8.11      1.55 o 
  -9   2   6       24.08       23.83      1.60 o 
  -8   2   6       10.44       10.47      0.71 o 
  -7   2   6        2.52        2.01      0.26 o 
  -6   2   6        3.83        4.12      0.31 o 
  -5   2   6       87.82       88.81      2.06 o 
  -4   2   6       69.97       79.82      2.51 o 
  -3   2   6       47.49       45.57      1.22 o 
  -2   2   6       82.98       81.50      2.77 o 
  -1   2   6       28.27       25.98      1.31 o 
   0   2   6      370.42      389.67     13.78 o 
   1   2   6      114.55      110.85      4.27 o 
   2   2   6      166.14      180.02      2.69 o 
   3   2   6       28.00       29.43      1.06 o 
   4   2   6        3.09        3.33      0.54 o 
   5   2   6       40.93       40.79      2.13 o 
   6   2   6        1.76        2.54      0.34 o 
 -11   3   6       22.94       21.75      1.28 o 
 -10   3   6        7.26        7.32      0.77 o 
  -9   3   6        3.88        4.86      1.36 o 
  -8   3   6        2.69        2.59      0.34 o 
  -7   3   6       43.22       42.70      3.31 o 
  -6   3   6        5.81        6.84      0.44 o 
  -5   3   6       81.48       76.26      1.24 o 
  -4   3   6       19.38       20.63      0.51 o 
  -3   3   6       38.00       35.20      0.68 o 
  -2   3   6       32.92       31.88      0.84 o 
  -1   3   6      287.31      299.30      3.24 o 
   0   3   6      150.10      157.23      4.38 o 
   1   3   6      185.39      191.70      4.22 o 
   2   3   6       19.57       20.86      0.71 o 
   3   3   6        1.24        1.02      0.21 o 
   4   3   6       32.88       37.84      2.00 o 
   5   3   6       12.29       12.49      1.36 o 
  -9   4   6       11.99       15.87      1.53 o 
  -8   4   6        5.73        6.83      1.99 o 
  -7   4   6       13.83       15.69      0.96 o 
  -6   4   6       34.39       31.81      1.03 o 
  -5   4   6       35.85       34.18      0.75 o 
  -4   4   6       11.62        9.72      0.75 o 
  -3   4   6       58.17       57.54      1.38 o 
  -2   4   6       37.48       40.43      0.90 o 
  -1   4   6       54.34       52.08      3.87 o 
   0   4   6        7.73       10.76      1.23 o 
   1   4   6       63.84       68.26      3.66 o 
   2   4   6        6.97        5.13      0.56 o 
   3   4   6        6.01        4.59      0.74 o 
   4   4   6        4.01        4.30      0.67 o 
  -7   5   6        0.03        0.39      0.18 o 
  -6   5   6        8.86        8.76      0.62 o 
  -5   5   6        3.57        2.99      0.44 o 
  -4   5   6       41.80       40.31      2.07 o 
  -3   5   6       18.82       18.53      1.02 o 
  -2   5   6       13.55       14.78      1.20 o 
  -1   5   6       16.08       19.20      1.54 o 
   0   5   6        1.85        2.02      0.49 o 
   1   5   6        1.84        2.27      0.43 o 
   2   5   6       10.86       10.85      1.11 o 
  -7  -5   7        7.68        8.75      0.91 o 
  -6  -5   7        7.56        5.51      0.55 o 
  -5  -5   7       23.91       25.15      1.35 o 
  -4  -5   7       18.31       19.66      1.30 o 
  -3  -5   7       13.48       14.61      0.79 o 
  -2  -5   7        0.44        0.77      0.28 o 
  -1  -5   7        5.44        5.28      0.40 o 
   0  -5   7        4.32        4.71      1.06 o 
  -9  -4   7       30.17       27.15      2.09 o 
  -8  -4   7        5.58        4.15      0.64 o 
  -7  -4   7       19.52       18.52      1.47 o 
  -6  -4   7        3.97        3.87      0.68 o 
  -5  -4   7        5.73        5.58      0.38 o 
  -4  -4   7       13.94       12.23      0.69 o 
  -3  -4   7       79.52       81.31      1.81 o 
  -2  -4   7       32.89       36.31      1.47 o 
  -1  -4   7        9.72       10.60      0.67 o 
   0  -4   7       29.08       30.55      1.66 o 
   1  -4   7       26.50       25.11      1.41 o 
   2  -4   7       26.23       25.73      1.78 o 
   3  -4   7        4.13        5.64      0.66 o 
 -10  -3   7        2.73        3.20      0.52 o 
  -9  -3   7        4.75        4.35      0.43 o 
  -8  -3   7        5.49        5.47      0.50 o 
  -7  -3   7       93.31       87.61      2.06 o 
  -6  -3   7       13.49       19.38      0.57 o 
  -5  -3   7       23.20       20.78      0.62 o 
  -4  -3   7       13.79       12.20      0.71 o 
  -3  -3   7       27.64       30.33      0.86 o 
  -2  -3   7       91.48       92.34      3.11 o 
  -1  -3   7      231.09      235.31      7.26 o 
   0  -3   7       12.55       10.39      0.86 o 
   1  -3   7        2.62        4.54      0.71 o 
   2  -3   7       12.92       11.47      1.04 o 
   3  -3   7        0.49        0.46      0.28 o 
   4  -3   7        5.30        6.62      0.78 o 
 -12  -2   7        6.65        7.91      0.81 o 
 -10  -2   7       12.21       14.10      0.87 o 
  -9  -2   7       10.08        9.67      1.04 o 
  -8  -2   7       32.02       26.41      1.01 o 
  -7  -2   7       11.45       11.41      0.50 o 
  -6  -2   7      126.33      116.47      1.17 o 
  -5  -2   7        2.58        1.22      0.30 o 
  -4  -2   7      116.01      107.47      5.23 o 
  -3  -2   7      409.49      408.22      6.31 o 
  -2  -2   7      134.24      131.98      2.05 o 
  -1  -2   7      206.10      209.65      8.15 o 
   0  -2   7       47.66       49.02      2.80 o 
   1  -2   7       15.43       16.08      2.54 o 
   2  -2   7       41.21       40.08      2.84 o 
   3  -2   7       41.50       37.52      2.21 o 
   4  -2   7       11.83       12.19      1.13 o 
   5  -2   7        0.17        0.78      0.42 o 
 -12  -1   7        1.62        1.52      0.36 o 
  -9  -1   7        5.25        4.48      0.33 o 
  -8  -1   7       20.87       17.54      0.90 o 
  -7  -1   7       10.98       13.06      0.45 o 
  -6  -1   7       59.96       60.58      1.14 o 
  -5  -1   7       37.39       35.12      1.05 o 
  -4  -1   7       75.03       70.60      4.30 o 
  -3  -1   7      156.13      150.61      8.49 o 
  -2  -1   7       38.10       39.89      0.79 o 
  -1  -1   7        3.75        3.24      0.68 o 
   0  -1   7        1.05        0.98      0.44 o 
   1  -1   7       22.60       20.55      0.52 o 
   2  -1   7        0.14        0.50      0.13 o 
   3  -1   7        5.40        4.66      0.42 o 
   4  -1   7        5.72        6.31      1.69 o 
   5  -1   7        5.29        4.89      0.78 o 
 -12   0   7        0.00        0.35      0.30 o 
 -11   0   7       16.23       18.93      1.53 o 
 -10   0   7       10.41        9.77      1.24 o 
  -9   0   7       16.07       16.53      1.06 o 
  -8   0   7        1.19        2.56      0.52 o 
  -7   0   7       12.96       14.33      2.47 o 
  -6   0   7      230.48      226.68      3.06 o 
  -5   0   7       60.85       64.55      1.20 o 
  -4   0   7      183.79      188.92      5.00 o 
  -3   0   7       81.75       80.69      2.71 o 
  -2   0   7        4.13        3.75      0.35 o 
  -1   0   7       79.87       76.66      2.09 o 
   0   0   7        7.31        9.08      0.36 o 
   1   0   7        0.14        0.52      0.14 o 
   2   0   7       12.89       12.93      1.91 o 
   3   0   7        5.66        6.91      1.07 o 
   4   0   7       15.02       12.26      1.55 o 
   5   0   7        9.27        8.77      0.91 o 
   6   0   7       12.03        9.87      2.09 o 
 -12   1   7        1.62        2.92      0.57 o 
 -11   1   7        0.35        0.28      0.39 o 
 -10   1   7       15.17       14.87      1.01 o 
  -9   1   7        5.28        5.57      0.55 o 
  -8   1   7       20.91       20.40      3.14 o 
  -7   1   7       10.99       13.71      1.02 o 
  -6   1   7       60.07       57.61      2.08 o 
  -5   1   7       37.43       32.33      1.41 o 
  -4   1   7       75.08       71.02      1.14 o 
  -3   1   7      156.11      163.42      3.40 o 
  -2   1   7       38.06       37.79      0.76 o 
  -1   1   7        3.75        3.82      0.84 o 
   0   1   7        1.04        1.34      0.24 o 
   1   1   7       22.62       19.72      0.62 o 
   2   1   7        0.13        0.24      0.16 o 
   3   1   7        5.40        5.26      0.58 o 
   4   1   7        5.73        5.73      0.90 o 
   5   1   7        5.29        4.97      0.82 o 
 -12   2   7        6.64        7.45      0.75 o 
 -11   2   7        2.31        3.03      0.56 o 
 -10   2   7       12.23       13.76      0.91 o 
  -9   2   7       10.10        9.93      1.15 o 
  -8   2   7       32.02       29.19      3.12 o 
  -7   2   7       11.49       12.24      0.98 o 
  -6   2   7      126.31      117.87      2.65 o 
  -5   2   7        2.58        1.65      0.32 o 
  -4   2   7      116.14      117.09      3.99 o 
  -3   2   7      409.50      412.59      5.48 o 
  -2   2   7      134.28      127.66      2.87 o 
  -1   2   7      205.98      206.76      4.92 o 
   0   2   7       47.65       47.42      0.96 o 
   1   2   7       15.45       15.98      0.62 o 
   2   2   7       41.13       42.24      0.95 o 
   3   2   7       41.50       40.60      1.62 o 
   4   2   7       11.80       11.11      1.69 o 
   5   2   7        0.17        0.44      0.25 o 
 -11   3   7        9.08       10.51      0.76 o 
 -10   3   7        2.72        3.69      0.48 o 
  -9   3   7        4.73        5.76      0.53 o 
  -8   3   7        5.46        6.59      1.26 o 
  -7   3   7       93.30       87.29      1.75 o 
  -6   3   7       13.48       18.40      1.16 o 
  -5   3   7       23.25       19.77      0.64 o 
  -4   3   7       13.78       12.44      0.68 o 
  -3   3   7       27.69       29.35      1.00 o 
  -2   3   7       91.54       95.07      1.81 o 
  -1   3   7      231.19      244.68      6.81 o 
   0   3   7       12.57       14.71      0.98 o 
   1   3   7        2.61        2.21      0.35 o 
   2   3   7       12.92       12.31      0.93 o 
   3   3   7        0.49        0.45      0.27 o 
   4   3   7        5.29        6.55      1.21 o 
  -9   4   7       30.14       29.07      5.37 o 
  -8   4   7        5.57        5.70      1.39 o 
  -7   4   7       19.52       20.61      1.59 o 
  -6   4   7        3.96        3.43      0.31 o 
  -5   4   7        5.72        5.92      0.64 o 
  -4   4   7       13.98       13.77      0.65 o 
  -3   4   7       79.46       80.75      1.33 o 
  -2   4   7       32.97       35.11      1.81 o 
  -1   4   7        9.68        9.88      0.85 o 
   0   4   7       29.10       31.90      2.39 o 
   1   4   7       26.54       28.38      2.16 o 
   2   4   7       26.16       27.13      2.05 o 
   3   4   7        4.12        5.56      0.47 o 
  -7   5   7        7.70        6.92      1.48 o 
  -6   5   7        7.57        5.47      0.36 o 
  -5   5   7       23.95       22.58      1.05 o 
  -4   5   7       18.33       20.18      1.91 o 
  -3   5   7       13.50       12.82      0.99 o 
  -2   5   7        0.45        0.49      0.27 o 
  -1   5   7        5.45        4.49      0.52 o 
   0   5   7        4.36        4.34      0.51 o 
  -5  -5   8       19.21       19.71      1.66 o 
  -4  -5   8       15.24       15.45      0.95 o 
  -3  -5   8       15.29       12.29      0.80 o 
  -9  -4   8       22.96       21.38      1.71 o 
  -8  -4   8        8.86       11.15      0.88 o 
  -7  -4   8        1.57        0.80      0.24 o 
  -6  -4   8       13.44       11.59      1.02 o 
  -5  -4   8        2.55        2.82      0.27 o 
  -4  -4   8       23.52       24.04      1.30 o 
  -3  -4   8       16.51       17.09      1.00 o 
  -2  -4   8       21.92       19.96      1.73 o 
  -1  -4   8        5.86        6.72      0.78 o 
   0  -4   8        4.00        4.90      1.26 o 
   1  -4   8        4.04        4.49      0.60 o 
  -9  -3   8        1.33        2.17      0.30 o 
  -8  -3   8       16.03       17.47      1.11 o 
  -7  -3   8       14.48       12.67      0.96 o 
  -6  -3   8       14.70       16.29      0.70 o 
  -5  -3   8       58.38       58.57      1.05 o 
  -4  -3   8       21.71       21.44      0.69 o 
  -3  -3   8        4.31        3.62      0.52 o 
  -2  -3   8       20.65       19.43      0.88 o 
  -1  -3   8        2.54        1.79      0.37 o 
   0  -3   8       11.89       13.43      1.01 o 
   1  -3   8       19.88       17.27      1.47 o 
   2  -3   8        0.72        1.57      0.49 o 
   3  -3   8        1.86        1.13      0.34 o 
  -9  -2   8       62.59       59.30      3.09 o 
  -8  -2   8        7.11        7.57      0.85 o 
  -7  -2   8       17.78       17.08      0.61 o 
  -6  -2   8        8.71        8.88      1.05 o 
  -5  -2   8       31.18       32.21      1.11 o 
  -4  -2   8       25.04       23.46      0.81 o 
  -3  -2   8      124.53      129.86      2.15 o 
  -2  -2   8        1.61        2.11      0.53 o 
  -1  -2   8        3.42        2.88      0.46 o 
   0  -2   8       25.08       24.02      2.90 o 
   1  -2   8        0.77        0.52      0.49 o 
   2  -2   8        0.24        0.17      0.20 o 
   3  -2   8        6.47        3.73      0.69 o 
   4  -2   8        3.47        1.87      0.48 o 
  -9  -1   8        9.32       12.01      1.46 o 
  -8  -1   8      118.05      119.22      2.73 o 
  -7  -1   8       37.03       37.06      2.08 o 
  -6  -1   8       89.22       95.29      1.35 o 
  -5  -1   8      257.00      265.79     14.54 o 
  -4  -1   8       66.23       61.15      3.92 o 
  -3  -1   8       95.59       96.39      1.86 o 
  -2  -1   8       17.55       18.40      1.22 o 
  -1  -1   8        7.36        7.17      0.92 o 
   0  -1   8       17.93       15.37      0.65 o 
   1  -1   8        9.07        7.48      0.84 o 
   2  -1   8       13.34       10.80      0.70 o 
   3  -1   8        3.35        3.20      0.27 o 
   4  -1   8        0.89        1.13      0.43 o 
 -12   0   8        0.30        0.38      0.28 o 
 -10   0   8        0.13        0.85      0.57 o 
  -9   0   8        0.40        1.66      0.62 o 
  -8   0   8       15.48       17.37      2.23 o 
  -7   0   8       71.34       63.18      5.95 o 
  -6   0   8       39.28       37.42      0.56 o 
  -5   0   8      182.70      187.80      3.76 o 
  -4   0   8        5.59        3.56      0.42 o 
  -3   0   8        4.34        5.14      0.40 o 
  -2   0   8        0.09        0.70      0.18 o 
  -1   0   8       24.91       16.67      1.18 o 
   0   0   8        0.28        1.13      0.23 o 
   1   0   8       52.64       44.74      2.52 o 
   2   0   8        0.26        0.23      0.25 o 
   3   0   8        0.01        0.63      0.17 o 
   4   0   8        6.60        6.59      0.87 o 
 -12   1   8       21.55       25.08      1.99 o 
 -11   1   8        0.59        0.61      0.24 o 
 -10   1   8       54.04       53.51      2.30 o 
  -9   1   8        9.33        8.38      1.81 o 
  -8   1   8      118.07      132.16      4.52 o 
  -7   1   8       37.10       35.93      1.43 o 
  -6   1   8       89.26       88.88      1.65 o 
  -5   1   8      257.01      260.58      3.99 o 
  -4   1   8       66.11       64.69      1.18 o 
  -3   1   8       95.59       99.22      1.56 o 
  -2   1   8       17.50       19.26      1.20 o 
  -1   1   8        7.33        7.46      1.46 o 
   0   1   8       17.94       15.04      0.84 o 
   1   1   8        9.09        8.58      0.64 o 
   2   1   8       13.37       10.15      1.53 o 
   3   1   8        3.35        3.93      0.36 o 
   4   1   8        0.89        0.99      0.24 o 
 -11   2   8        4.16        3.09      0.44 o 
 -10   2   8        5.31        4.75      0.53 o 
  -9   2   8       62.62       66.18      2.96 o 
  -8   2   8        7.13        8.53      0.87 o 
  -7   2   8       17.77       17.36      1.01 o 
  -6   2   8        8.74        8.28      1.54 o 
  -5   2   8       31.16       29.74      1.04 o 
  -4   2   8       25.04       22.87      0.57 o 
  -3   2   8      124.40      124.36      2.22 o 
  -2   2   8        1.61        1.58      0.25 o 
  -1   2   8        3.42        4.47      0.48 o 
   0   2   8       25.04       23.50      0.78 o 
   1   2   8        0.77        0.24      0.19 o 
   2   2   8        0.25        0.73      0.20 o 
   3   2   8        6.49        5.46      1.35 o 
   4   2   8        3.46        3.24      0.32 o 
 -10   3   8        7.62        8.08      0.70 o 
  -9   3   8        1.34        1.75      0.85 o 
  -8   3   8       16.01       16.71      2.33 o 
  -7   3   8       14.50       15.14      0.92 o 
  -6   3   8       14.71       16.65      0.55 o 
  -5   3   8       58.34       65.71      1.62 o 
  -4   3   8       21.75       24.97      0.92 o 
  -3   3   8        4.32        4.44      0.42 o 
  -2   3   8       20.62       20.16      0.43 o 
  -1   3   8        2.52        2.04      0.20 o 
   0   3   8       11.88       12.04      0.82 o 
   1   3   8       19.91       17.95      1.30 o 
   2   3   8        0.72        0.60      0.22 o 
   3   3   8        1.85        2.10      0.66 o 
  -9   4   8       22.98       25.61      6.54 o 
  -8   4   8        8.87       11.91      1.71 o 
  -7   4   8        1.57        1.53      0.28 o 
  -6   4   8       13.47       10.93      0.67 o 
  -5   4   8        2.57        3.45      0.52 o 
  -4   4   8       23.52       25.21      2.07 o 
  -3   4   8       16.46       16.88      0.93 o 
  -2   4   8       21.94       19.59      1.60 o 
  -1   4   8        5.87        4.48      0.54 o 
   0   4   8        3.98        4.22      0.69 o 
   1   4   8        4.04        3.95      0.33 o 
  -5   5   8       19.19       19.24      1.10 o 
  -4   5   8       15.20       15.34      1.34 o 
  -3   5   8       15.29       16.18      1.36 o 
  -8  -4   9        9.22        9.01      0.83 o 
  -7  -4   9        8.68        7.79      0.78 o 
  -6  -4   9        1.31        1.06      0.30 o 
  -5  -4   9        1.21        0.92      0.20 o 
  -4  -4   9        5.65        4.99      0.52 o 
  -3  -4   9        3.71        4.13      0.48 o 
  -2  -4   9        2.22        2.33      0.47 o 
  -1  -4   9        3.49        3.71      1.03 o 
  -9  -3   9       16.69       16.72      1.11 o 
  -8  -3   9       21.08       20.23      1.55 o 
  -7  -3   9        0.16        0.24      0.19 o 
  -6  -3   9       19.57       20.93      1.30 o 
  -5  -3   9       25.43       25.42      1.04 o 
  -4  -3   9        6.81        7.95      0.51 o 
  -3  -3   9       11.84       12.52      1.06 o 
  -2  -3   9        5.93        6.89      0.97 o 
  -1  -3   9        2.29        2.09      0.42 o 
   0  -3   9       14.77       15.28      1.26 o 
   1  -3   9        0.12        0.68      0.37 o 
  -8  -2   9       29.93       30.12      1.66 o 
  -7  -2   9        6.42        5.97      0.57 o 
  -6  -2   9       36.86       38.11      1.75 o 
  -5  -2   9        1.94        1.81      0.23 o 
  -4  -2   9        8.97        8.69      1.08 o 
  -3  -2   9       17.06       16.12      0.73 o 
  -2  -2   9       16.31       18.51      1.76 o 
  -1  -2   9       20.25       19.79      1.10 o 
   0  -2   9        0.70        1.18      0.67 o 
   1  -2   9       13.44       16.56      1.44 o 
   2  -2   9       20.00       18.92      1.41 o 
 -10  -1   9       12.15       10.47      1.13 o 
  -9  -1   9       21.99       21.29      1.61 o 
  -8  -1   9       56.28       56.67      1.07 o 
  -7  -1   9       28.24       31.63      0.95 o 
  -6  -1   9       53.81       53.24      1.77 o 
  -5  -1   9        8.24        7.47      0.57 o 
  -4  -1   9        9.74        8.70      0.65 o 
  -3  -1   9       64.38       55.99      1.46 o 
  -2  -1   9       10.41        8.39      0.66 o 
  -1  -1   9       15.75       11.99      2.19 o 
   0  -1   9       27.95       26.96      0.69 o 
   1  -1   9       22.56       23.06      0.99 o 
   2  -1   9        3.47        3.74      0.31 o 
   3  -1   9       18.80       24.85      2.02 o 
 -12   0   9        1.78        2.04      0.44 o 
 -11   0   9        9.23       10.84      1.14 o 
 -10   0   9        0.39        0.67      0.37 o 
  -9   0   9        0.84        0.65      0.71 o 
  -8   0   9        0.82        1.24      0.56 o 
  -7   0   9      221.46      222.83     21.54 o 
  -6   0   9       59.45       59.47      2.76 o 
  -5   0   9       63.95       63.49      1.11 o 
  -4   0   9        5.61        6.99      0.38 o 
  -3   0   9        9.44        6.85      1.13 o 
  -2   0   9        0.25        0.36      0.14 o 
  -1   0   9      109.29       89.18      2.09 o 
   0   0   9        0.77        1.12      0.23 o 
   1   0   9       18.63       15.35      0.71 o 
   2   0   9        1.68        0.91      0.31 o 
   3   0   9       14.16       15.35      2.09 o 
 -12   1   9       12.16       12.12      2.00 o 
 -11   1   9       27.61       30.97      1.49 o 
 -10   1   9       12.12       10.42      2.08 o 
  -9   1   9       22.04       16.69      2.85 o 
  -8   1   9       56.17       55.50      2.29 o 
  -7   1   9       28.23       33.61      3.48 o 
  -6   1   9       53.72       48.09      1.37 o 
  -5   1   9        8.25        7.39      0.76 o 
  -4   1   9        9.72       10.38      0.73 o 
  -3   1   9       64.33       55.39      1.38 o 
  -2   1   9       10.41        9.63      0.70 o 
  -1   1   9       15.73       13.32      0.94 o 
   0   1   9       27.96       26.32      0.77 o 
   1   1   9       22.54       22.85      1.35 o 
   2   1   9        3.46        3.39      0.36 o 
   3   1   9       18.78       23.06      2.19 o 
 -11   2   9        8.85        7.29      0.71 o 
 -10   2   9       27.22       30.52      1.77 o 
  -9   2   9       51.20       51.61      5.30 o 
  -8   2   9       29.97       33.52      3.02 o 
  -7   2   9        6.44        5.45      1.12 o 
  -6   2   9       36.84       32.05      1.28 o 
  -5   2   9        1.95        1.83      0.21 o 
  -4   2   9        8.97        8.79      0.88 o 
  -3   2   9       17.07       15.61      0.65 o 
  -2   2   9       16.34       16.57      0.75 o 
  -1   2   9       20.21       19.40      1.53 o 
   0   2   9        0.70        0.54      0.19 o 
   1   2   9       13.40       15.43      0.96 o 
   2   2   9       20.00       18.58      2.91 o 
 -10   3   9        7.24        9.39      1.39 o 
  -9   3   9       16.66       18.60      2.33 o 
  -8   3   9       21.06       18.86      1.34 o 
  -7   3   9        0.16        0.25      0.18 o 
  -6   3   9       19.52       20.50      1.76 o 
  -5   3   9       25.44       27.92      1.47 o 
  -4   3   9        6.82        8.03      0.84 o 
  -3   3   9       11.82       13.39      1.08 o 
  -2   3   9        5.93        5.60      0.45 o 
  -1   3   9        2.29        2.62      0.28 o 
   0   3   9       14.73       16.03      1.10 o 
   1   3   9        0.12        0.54      0.22 o 
  -8   4   9        9.19       10.91      0.96 o 
  -7   4   9        8.71        8.61      1.03 o 
  -6   4   9        1.30        1.14      0.37 o 
  -5   4   9        1.21        1.27      0.57 o 
  -4   4   9        5.68        6.31      0.65 o 
  -3   4   9        3.72        5.23      0.80 o 
  -2   4   9        2.23        2.06      0.48 o 
  -1   4   9        3.48        4.11      0.49 o 
  -5  -4  10       11.35       15.18      1.34 o 
  -4  -4  10        6.99        7.02      0.54 o 
  -8  -3  10        9.19        7.92      0.54 o 
  -7  -3  10       16.36       16.30      1.16 o 
  -6  -3  10        4.68        5.98      0.63 o 
  -5  -3  10       23.47       21.64      4.20 o 
  -4  -3  10       11.08       12.34      1.22 o 
  -3  -3  10        3.01        2.75      0.63 o 
  -2  -3  10        5.35        8.12      0.82 o 
  -1  -3  10       41.35       46.91      3.55 o 
  -8  -2  10       18.38       18.91      1.12 o 
  -7  -2  10        5.44        5.97      0.45 o 
  -6  -2  10       13.69       13.57      0.71 o 
  -5  -2  10       11.94       13.68      0.89 o 
  -4  -2  10        9.05        7.92      0.91 o 
  -3  -2  10        4.11        4.54      0.52 o 
  -2  -2  10        6.27        7.53      0.65 o 
  -1  -2  10        6.18        5.82      0.50 o 
   0  -2  10       27.40       30.71      2.01 o 
   1  -2  10       16.88       22.41      1.86 o 
 -10  -1  10        5.28        5.02      0.91 o 
  -9  -1  10       64.70       70.94      5.28 o 
  -8  -1  10       31.60       30.19      4.76 o 
  -7  -1  10       26.08       27.43      0.77 o 
  -6  -1  10        8.35        7.90      0.77 o 
  -5  -1  10        3.91        3.57      0.56 o 
  -4  -1  10        3.15        1.78      0.53 o 
  -3  -1  10        9.65        7.19      1.01 o 
  -2  -1  10        6.82        4.86      0.46 o 
  -1  -1  10        1.19        1.57      0.29 o 
   0  -1  10        4.82        4.79      0.49 o 
   1  -1  10        4.70        5.22      1.56 o 
   2  -1  10       12.49       13.86      1.24 o 
 -11   0  10        0.08        0.26      0.38 o 
 -10   0  10       23.88       23.49      4.96 o 
  -9   0  10        0.07        0.73      0.56 o 
  -8   0  10        1.02        1.93      0.50 o 
  -7   0  10       10.85        8.67      1.36 o 
  -6   0  10       13.09       14.21      0.49 o 
  -5   0  10        5.95        4.14      0.47 o 
  -4   0  10        7.62        6.07      0.61 o 
  -3   0  10        2.19        2.38      0.29 o 
  -2   0  10       10.02       10.19      0.82 o 
  -1   0  10        5.93        5.92      0.84 o 
   0   0  10        0.13        0.50      0.18 o 
   1   0  10        0.49        0.40      0.12 o 
   2   0  10        3.57        3.89      0.36 o 
 -11   1  10        1.06        1.36      0.53 o 
 -10   1  10        5.25        5.33      1.79 o 
  -9   1  10       64.68       76.72      9.48 o 
  -8   1  10       31.58       30.22      2.28 o 
  -7   1  10       26.10       26.28      1.45 o 
  -6   1  10        8.34        7.49      0.73 o 
  -5   1  10        3.90        4.11      1.04 o 
  -4   1  10        3.16        2.38      0.37 o 
  -3   1  10        9.65        7.20      0.66 o 
  -2   1  10        6.84        4.73      0.47 o 
  -1   1  10        1.19        1.34      0.23 o 
   0   1  10        4.81        5.03      0.92 o 
   1   1  10        4.69        5.38      0.70 o 
   2   1  10       12.50       16.21      3.88 o 
 -10   2  10       35.33       39.36      2.42 o 
  -9   2  10       10.02       10.76      0.83 o 
  -8   2  10       18.42       18.74      1.69 o 
  -7   2  10        5.44        4.36      0.95 o 
  -6   2  10       13.69       11.53      1.11 o 
  -5   2  10       11.99       11.12      0.80 o 
  -4   2  10        9.03        8.49      0.90 o 
  -3   2  10        4.14        3.96      0.42 o 
  -2   2  10        6.29        7.89      0.62 o 
  -1   2  10        6.16        5.81      0.53 o 
   0   2  10       27.42       30.64      1.40 o 
   1   2  10       16.90       21.72      1.25 o 
  -9   3  10        9.34       11.22      1.88 o 
  -8   3  10        9.17       10.89      1.90 o 
  -7   3  10       16.41       19.16      2.74 o 
  -6   3  10        4.68        5.43      0.50 o 
  -5   3  10       23.51       24.70      1.36 o 
  -4   3  10       11.08       12.56      1.13 o 
  -3   3  10        3.01        3.19      0.40 o 
  -2   3  10        5.35        5.40      0.59 o 
  -1   3  10       41.38       44.61      2.60 o 
  -5   4  10       11.38       14.65      1.57 o 
  -4   4  10        7.00        6.91      0.76 o 
  -7  -3  11        8.41        8.62      0.86 o 
  -6  -3  11       15.10       19.56      1.62 o 
  -5  -3  11        3.93        2.82      0.40 o 
  -4  -3  11        1.51        1.09      0.43 o 
  -3  -3  11       19.52       19.08      1.60 o 
  -9  -2  11        5.26        7.90      1.06 o 
  -8  -2  11        7.21        7.90      0.79 o 
  -7  -2  11       15.78       17.00      1.65 o 
  -6  -2  11        4.94        6.15      0.92 o 
  -5  -2  11        0.11        0.35      0.18 o 
  -4  -2  11       41.80       42.17      2.84 o 
  -3  -2  11       11.88       12.16      0.87 o 
  -2  -2  11       36.58       42.40      1.89 o 
  -1  -2  11        1.15        0.73      0.27 o 
 -10  -1  11        2.46        4.63      0.78 o 
  -9  -1  11       16.61       17.69      1.43 o 
  -8  -1  11        5.37        3.30      1.09 o 
  -7  -1  11        0.27        0.36      0.15 o 
  -6  -1  11       16.35       17.31      1.03 o 
  -5  -1  11       11.97       12.79      0.97 o 
  -4  -1  11        7.19        6.59      0.95 o 
  -3  -1  11        8.91        8.70      0.76 o 
  -2  -1  11        0.33        0.40      0.19 o 
  -1  -1  11        0.39        0.81      0.25 o 
   0  -1  11        0.05        0.21      0.14 o 
 -10   0  11        0.39        0.62      0.37 o 
  -9   0  11        0.78        1.46      0.84 o 
  -8   0  11        8.20        6.80      1.86 o 
  -7   0  11        4.74        4.91      1.09 o 
  -6   0  11       14.40       15.17      0.90 o 
  -5   0  11        8.02       10.57      1.50 o 
  -4   0  11       17.09       19.76      1.66 o 
  -3   0  11        6.16        6.49      0.52 o 
  -2   0  11        1.55        4.03      1.05 o 
  -1   0  11        6.64        5.45      0.71 o 
   0   0  11        3.78        4.33      0.39 o 
 -10   1  11        2.46        2.26      1.12 o 
  -9   1  11       16.62       16.14      4.17 o 
  -8   1  11        5.34        3.37      0.80 o 
  -7   1  11        0.27        0.52      0.22 o 
  -6   1  11       16.34       15.52      2.90 o 
  -5   1  11       11.95       10.25      1.77 o 
  -4   1  11        7.20        5.85      0.56 o 
  -3   1  11        8.88        8.79      1.06 o 
  -2   1  11        0.33        0.25      0.27 o 
  -1   1  11        0.40        0.32      0.17 o 
   0   1  11        0.05        0.48      0.18 o 
  -9   2  11        5.25        7.03      1.53 o 
  -8   2  11        7.21        6.40      2.03 o 
  -7   2  11       15.76       15.59      1.90 o 
  -6   2  11        4.92        5.07      1.02 o 
  -5   2  11        0.11        0.26      0.24 o 
  -4   2  11       41.77       43.73      2.52 o 
  -3   2  11       11.87       11.92      0.69 o 
  -2   2  11       36.56       43.44      1.89 o 
  -1   2  11        1.15        1.31      0.44 o 
  -7   3  11        8.42        8.56      0.65 o 
  -6   3  11       15.07       17.69      1.06 o 
  -5   3  11        3.92        4.42      0.58 o 
  -4   3  11        1.51        1.90      0.42 o 
  -3   3  11       19.56       22.26      1.73 o 
  -7  -2  12        6.43        6.57      0.87 o 
  -6  -2  12        6.27        6.41      0.64 o 
  -5  -2  12       12.74       13.05      1.19 o 
  -4  -2  12        3.45        2.84      0.40 o 
  -9  -1  12        5.89        6.63      0.94 o 
  -8  -1  12        1.47        1.40      0.70 o 
  -7  -1  12        0.30        0.93      0.61 o 
  -6  -1  12       11.27       12.15      0.87 o 
  -5  -1  12       19.00       23.57      1.15 o 
  -4  -1  12        7.19       10.73      0.89 o 
  -3  -1  12        0.83        1.01      0.63 o 
  -9   0  12        0.46        2.02      0.69 o 
  -8   0  12        0.43        0.00      0.36 o 
  -7   0  12       12.74        9.35      2.20 o 
  -6   0  12        0.67        0.58      0.18 o 
  -5   0  12        0.22        0.30      0.20 o 
  -4   0  12        6.23        5.13      1.11 o 
  -3   0  12        2.20        2.15      0.52 o 
  -2   0  12        5.31        4.01      0.50 o 
  -9   1  12        5.91        8.25      2.25 o 
  -8   1  12        1.48        2.13      0.68 o 
  -7   1  12        0.30        0.75      0.35 o 
  -6   1  12       11.28        8.47      1.86 o 
  -5   1  12       18.96       18.87      1.10 o 
  -4   1  12        7.19        8.40      0.81 o 
  -3   1  12        0.83        0.80      0.20 o 
  -7   2  12        6.43        3.90      1.19 o 
  -6   2  12        6.28        5.87      0.95 o 
  -5   2  12       12.73       13.27      1.22 o 
  -4   2  12        3.45        2.87      1.09 o 
                                                 
